# Supplementary material for: Bis{6,6′-dimeth­oxy-2,2′-[ethane-1,2-diyl­bis(imino­methyl­ene)]diphenolato(1.5−)-κ4 O,N,N′,O′}praeseodymium(III)
Source: Acta Crystallogr Sect E Struct Rep Online. 2009 Jan 17;65(Pt 2):m200. doi: 10.1107/S1600536809001500 (PMC2968128; doi:10.1107/S1600536809001500)
Supplement: Supplementary file 1 [file e-65-0m200-sup1.cif]

##############################################################################
###                                                                        ###
###        Electronic paper (Acta Crystallographica Section E)             ###
###                                                                        ###
##############################################################################
#                                                                            #
# This CIF contains the data in a paper accepted for publication in Acta     #
# Crystallographica Section E. It conforms to the requirements of Notes      #
# for Authors for Section E, and has been peer reviewed under the auspices   #
# of the IUCr Commission on Journals.                                        #
#                                                                            #
# Full details of the Crystallographic Information File format               #
# are given in the paper "The Crystallographic Information File (CIF):       #
# a New Standard Archive File for Crystallography" by S. R. Hall, F. H.      #
# Allen and I. D. Brown [Acta Cryst. (1991), A47, 655-685].                  #
#                                                                            #
# The current version of the core CIF dictionary is obtainable from          #
# ftp://ftp.iucr.org/pub/cif_core.dic. The current version number is 2.4.    #
#                                                                            #
# Software is freely available for graphical display of the structure(s) in  #
# this CIF.  For information consult the CIF home page http://www.iucr.org/  #
# cif/home.html                                                              #
#                                                                            #
# This file may be used for bona fide research purposes within the           #
# scientific community so long as proper attribution is given to the journal # 
# article from which it was obtained.                                        #
#                                                                            #
##############################################################################
                                             
data_I
_audit_creation_method     SHELXL-97
_chemical_name_systematic
;
Bis{6,6'-dimethoxy-2,2'-[ethane-1,2-diylbis(iminomethylene)]diphenolato(1.5-)-
\k^4^<i>O</i>,<i>N</i>,<i>N</i>',<i>O</i>'}praeseodymium(III)
;
_chemical_name_common     ?
_chemical_formula_moiety     'C36 H45 N4 O8 Pr'
_chemical_formula_sum     'C36 H45 N4 O8 Pr'
_chemical_formula_iupac     '[Pr (C18 H22.5 N2 O4)2]'
_chemical_formula_weight     802.67
_chemical_melting_point     ?
_symmetry_cell_setting     'orthorhombic'
_symmetry_space_group_name_H-M     'I b a 2'
_symmetry_space_group_name_Hall     'I 2 -2c'
loop_
    _symmetry_equiv_pos_as_xyz
    'x, y, z'
    '-x, -y, z'
    'x+1/2, -y+1/2, z'
    '-x+1/2, y+1/2, z'
    'x+1/2, y+1/2, z+1/2'
    '-x+1/2, -y+1/2, z+1/2'
    'x+1, -y+1, z+1/2'
    '-x+1, y+1, z+1/2'
_cell_length_a     21.977(3)
_cell_length_b     11.1616(12)
_cell_length_c     14.1699(18)
_cell_angle_alpha     90.00
_cell_angle_beta     90.00
_cell_angle_gamma     90.00
_cell_volume     3475.8(7)
_cell_formula_units_Z     4
_cell_measurement_reflns_used     4426
_cell_measurement_theta_min     2.875
_cell_measurement_theta_max     28.227
_cell_measurement_temperature     298(2)
_exptl_crystal_description     block
_exptl_crystal_colour     brown
_exptl_crystal_size_max     0.22
_exptl_crystal_size_mid     0.13
_exptl_crystal_size_min     0.08
_exptl_crystal_density_diffrn     1.534
_exptl_crystal_density_meas     ?
_exptl_crystal_density_method     'not measured'
_exptl_crystal_F_000     1648
_exptl_absorpt_coefficient_mu     1.459
_exptl_absorpt_correction_type     multi-scan
_exptl_absorpt_process_details     '(SADABS; Sheldrick, 1996)'
_exptl_absorpt_correction_T_min     0.7396
_exptl_absorpt_correction_T_max     0.8922
_exptl_special_details
;
;
_diffrn_ambient_temperature     298(2)
_diffrn_radiation_type     MoK\a
_diffrn_radiation_wavelength     0.71073
_diffrn_radiation_source     'fine-focus sealed tube'
_diffrn_radiation_monochromator     graphite
_diffrn_measurement_device_type     'Siemens SMART 1000 CCD area-detector'
_diffrn_measurement_method     '\f and \w'
_diffrn_detector_area_resol_mean     ?
_diffrn_reflns_number     8635
_diffrn_reflns_av_R_equivalents     0.0297
_diffrn_reflns_av_sigmaI/netI     0.0366
_diffrn_reflns_theta_min     1.85
_diffrn_reflns_theta_max     25.00
_diffrn_reflns_theta_full     25.00
_diffrn_measured_fraction_theta_max     1.000
_diffrn_measured_fraction_theta_full     1.000
_diffrn_reflns_limit_h_min     -26
_diffrn_reflns_limit_h_max     24
_diffrn_reflns_limit_k_min     -10
_diffrn_reflns_limit_k_max     13
_diffrn_reflns_limit_l_min     -15
_diffrn_reflns_limit_l_max     16
_diffrn_standards_number     0
_diffrn_standards_interval_count     0
_diffrn_standards_interval_time     0
_diffrn_standards_decay_%     0
_refine_special_details
;
Refinement of <i>F</i>^2^ against ALL reflections. The weighted <i>R</i>-factor
<i>wR</i> and goodness of fit <i>S</i> are based on <i>F</i>^2^, conventional
<i>R</i>-factors <i>R</i> are based on <i>F</i>, with <i>F</i> set to zero for
negative <i>F</i>^2^. The threshold expression of <i>F</i>^2^ >
\s(<i>F</i>^2^) is used only for calculating <i>R</i>-factors(gt) <i>etc</i>.
and is not relevant to the choice of reflections for refinement.
<i>R</i>-factors based on <i>F</i>^2^ are statistically about twice as large
as those based on <i>F</i>, and <i>R</i>- factors based on ALL data will be
even larger.
;
_reflns_number_total     2878
_reflns_number_gt     2230
_reflns_threshold_expression     'I>2\s(I)'
_refine_ls_structure_factor_coef     Fsqd
_refine_ls_matrix_type     full
_refine_ls_R_factor_all     0.0446
_refine_ls_R_factor_gt     0.0278
_refine_ls_wR_factor_gt     0.0612
_refine_ls_wR_factor_ref     0.0698
_refine_ls_goodness_of_fit_ref     1.066
_refine_ls_restrained_S_all     1.066
_refine_ls_number_reflns     2878
_refine_ls_number_parameters     222
_refine_ls_number_restraints     1
_refine_ls_hydrogen_treatment     constr
_refine_ls_weighting_scheme     calc
_refine_ls_weighting_details
         'calc w=1/[\s^2^(Fo^2^)+(0.0246P)^2^+7.4954P] where P=(Fo^2^+2Fc^2^)/3'
_atom_sites_solution_hydrogens     geom
_atom_sites_solution_primary     direct
_atom_sites_solution_secondary     difmap
_refine_ls_shift/su_max     0.001
_refine_ls_shift/su_mean     0.000
_refine_diff_density_max     0.687
_refine_diff_density_min     -0.369
_refine_ls_extinction_method     none
_refine_ls_extinction_coef     ?
_refine_ls_abs_structure_details     'Flack (1983), 1271 Freidel pairs'
_refine_ls_abs_structure_Flack     0.00(3)
loop_
    _atom_type_symbol
    _atom_type_description
    _atom_type_scat_dispersion_real
    _atom_type_scat_dispersion_imag
    _atom_type_scat_source
    'C' 'C' 0.0033 0.0016
                         'International Tables Vol C Tables 4.2.6.8 and 6.1.1.4'
    'H' 'H' 0.0000 0.0000
                         'International Tables Vol C Tables 4.2.6.8 and 6.1.1.4'
    'N' 'N' 0.0061 0.0033
                         'International Tables Vol C Tables 4.2.6.8 and 6.1.1.4'
    'O' 'O' 0.0106 0.0060
                         'International Tables Vol C Tables 4.2.6.8 and 6.1.1.4'
    'Pr' 'Pr' -0.2180 2.8214
                         'International Tables Vol C Tables 4.2.6.8 and 6.1.1.4'
_computing_data_collection     '<i>SMART</i> (Siemens, 1996)'
_computing_cell_refinement     '<i>SAINT</i> (Siemens, 1996)'
_computing_data_reduction     'SAINT (Siemens, 1996)'
_computing_structure_solution     'SHELXS97 (Sheldrick, 2008)'
_computing_structure_refinement     'SHELXL97 (Sheldrick, 2008)'
_computing_molecular_graphics     'SHELXTL (Sheldrick, 2008)'
_computing_publication_material     'SHELXTL (Sheldrick, 2008)'
loop_
    _atom_site_type_symbol
    _atom_site_label
    _atom_site_fract_x
    _atom_site_fract_y
    _atom_site_fract_z
    _atom_site_U_iso_or_equiv
    _atom_site_adp_type
    _atom_site_calc_flag
    _atom_site_refinement_flags
    _atom_site_occupancy
    _atom_site_disorder_assembly
    _atom_site_disorder_group
    Pr Pr1 0.5000 0.5000 0.34632(9) 0.03225(10) Uani d S 1 . .
    N N1 0.6052(2) 0.5730(5) 0.4112(4) 0.0494(13) Uani d . 1 . .
    H H1 0.6334 0.5339 0.3757 0.059 Uiso calc R 1 . .
    N N2 0.5336(2) 0.7094(4) 0.2803(3) 0.0446(12) Uani d . 1 . .
    H H2 0.5154 0.7641 0.3186 0.054 Uiso calc R 1 . .
    O O1 0.53496(16) 0.3653(4) 0.4463(3) 0.0437(9) Uani d . 1 . .
    O O2 0.5617(2) 0.1320(4) 0.4296(4) 0.0719(14) Uani d . 1 . .
    O O3 0.43210(16) 0.5583(3) 0.2419(3) 0.0395(8) Uani d . 1 . .
    H H3C 0.4017 0.5132 0.2524 0.059 Uiso d PR 0.50 . .
    O O4 0.31350(17) 0.5867(4) 0.2690(3) 0.0547(11) Uani d . 1 . .
    C C1 0.6158(3) 0.7002(7) 0.3927(7) 0.063(2) Uani d . 1 . .
    H H1A 0.6583 0.7191 0.4037 0.075 Uiso calc R 1 . .
    H H1B 0.5914 0.7481 0.4354 0.075 Uiso calc R 1 . .
    C C2 0.5994(3) 0.7299(6) 0.2921(6) 0.061(2) Uani d . 1 . .
    H H2A 0.6091 0.8129 0.2785 0.074 Uiso calc R 1 . .
    H H2B 0.6221 0.6794 0.2490 0.074 Uiso calc R 1 . .
    C C3 0.6177(3) 0.5354(7) 0.5091(5) 0.062(2) Uani d . 1 . .
    H H3A 0.5823 0.5513 0.5482 0.074 Uiso calc R 1 . .
    H H3B 0.6516 0.5809 0.5342 0.074 Uiso calc R 1 . .
    C C4 0.6322(3) 0.4054(7) 0.5115(4) 0.0574(19) Uani d . 1 . .
    C C5 0.5892(3) 0.3256(7) 0.4762(5) 0.048(2) Uani d . 1 . .
    C C6 0.6047(3) 0.2033(7) 0.4686(5) 0.0616(19) Uani d . 1 . .
    C C7 0.6621(3) 0.1636(9) 0.5003(6) 0.071(3) Uani d . 1 . .
    H H7 0.6725 0.0830 0.4968 0.085 Uiso calc R 1 . .
    C C8 0.7014(4) 0.2440(10) 0.5356(6) 0.082(3) Uani d . 1 . .
    H H8 0.7394 0.2174 0.5554 0.098 Uiso calc R 1 . .
    C C9 0.6885(3) 0.3609(9) 0.5435(5) 0.073(2) Uani d . 1 . .
    H H9 0.7168 0.4128 0.5701 0.088 Uiso calc R 1 . .
    C C10 0.5795(4) 0.0130(7) 0.4047(8) 0.105(3) Uani d . 1 . .
    H H10A 0.6162 0.0159 0.3680 0.157 Uiso calc R 1 . .
    H H10B 0.5478 -0.0239 0.3682 0.157 Uiso calc R 1 . .
    H H10C 0.5864 -0.0328 0.4610 0.157 Uiso calc R 1 . .
    C C11 0.5117(3) 0.7376(6) 0.1847(5) 0.0556(17) Uani d . 1 . .
    H H11A 0.5213 0.6721 0.1422 0.067 Uiso calc R 1 . .
    H H11B 0.5316 0.8093 0.1616 0.067 Uiso calc R 1 . .
    C C12 0.4433(3) 0.7570(6) 0.1875(4) 0.0491(15) Uani d . 1 . .
    C C13 0.4073(3) 0.6640(6) 0.2217(5) 0.0414(17) Uani d . 1 . .
    C C14 0.3448(3) 0.6836(6) 0.2338(4) 0.0456(14) Uani d . 1 . .
    C C15 0.3194(3) 0.7933(7) 0.2106(5) 0.0562(18) Uani d . 1 . .
    H H15 0.2779 0.8067 0.2183 0.067 Uiso calc R 1 . .
    C C16 0.3569(4) 0.8827(7) 0.1757(6) 0.068(2) Uani d . 1 . .
    H H16 0.3399 0.9564 0.1600 0.082 Uiso calc R 1 . .
    C C17 0.4164(4) 0.8664(6) 0.1639(5) 0.066(2) Uani d . 1 . .
    H H17 0.4403 0.9281 0.1399 0.079 Uiso calc R 1 . .
    C C18 0.2529(3) 0.6065(8) 0.2982(6) 0.079(2) Uani d . 1 . .
    H H18A 0.2509 0.6785 0.3351 0.119 Uiso calc R 1 . .
    H H18B 0.2393 0.5400 0.3356 0.119 Uiso calc R 1 . .
    H H18C 0.2272 0.6145 0.2438 0.119 Uiso calc R 1 . .
loop_
    _atom_site_aniso_label
    _atom_site_aniso_U_11
    _atom_site_aniso_U_22
    _atom_site_aniso_U_33
    _atom_site_aniso_U_12
    _atom_site_aniso_U_13
    _atom_site_aniso_U_23
    Pr1 0.02417(14) 0.03686(17) 0.03572(16) -0.00020(19) 0.000 0.000
    N1 0.030(2) 0.060(3) 0.058(3) 0.001(2) -0.002(2) -0.025(3)
    N2 0.036(3) 0.043(3) 0.055(3) -0.009(2) 0.014(2) -0.004(2)
    O1 0.031(2) 0.059(3) 0.040(2) 0.0115(19) -0.0036(17) 0.005(2)
    O2 0.067(3) 0.057(3) 0.092(4) 0.020(3) 0.017(3) 0.023(3)
    O3 0.041(2) 0.037(2) 0.041(2) 0.0023(19) -0.0060(19) 0.0011(18)
    O4 0.035(2) 0.065(3) 0.064(3) 0.005(2) -0.0034(19) 0.002(2)
    C1 0.033(4) 0.068(5) 0.088(5) -0.013(3) 0.006(4) -0.031(4)
    C2 0.045(4) 0.050(4) 0.090(6) -0.016(3) 0.020(4) -0.011(4)
    C3 0.044(4) 0.090(6) 0.052(4) 0.001(3) -0.008(3) -0.025(4)
    C4 0.043(3) 0.090(6) 0.040(4) 0.020(4) -0.003(3) -0.009(4)
    C5 0.042(4) 0.069(6) 0.031(4) 0.017(4) 0.006(3) 0.010(4)
    C6 0.054(4) 0.082(5) 0.049(4) 0.023(4) 0.008(3) 0.018(4)
    C7 0.054(5) 0.091(7) 0.067(6) 0.030(5) 0.013(4) 0.025(5)
    C8 0.062(5) 0.116(8) 0.067(5) 0.032(5) -0.008(4) 0.013(5)
    C9 0.051(4) 0.116(7) 0.054(4) 0.016(5) -0.011(3) -0.008(5)
    C10 0.100(6) 0.066(5) 0.149(8) 0.021(5) 0.023(6) 0.020(6)
    C11 0.064(5) 0.044(3) 0.058(4) -0.006(3) 0.022(3) 0.002(3)
    C12 0.059(4) 0.043(4) 0.045(3) 0.010(3) 0.006(3) 0.004(3)
    C13 0.045(4) 0.046(4) 0.033(4) 0.006(4) -0.004(3) -0.004(3)
    C14 0.051(3) 0.049(4) 0.037(3) 0.009(3) -0.005(3) -0.003(3)
    C15 0.053(4) 0.057(4) 0.058(5) 0.016(4) -0.008(3) -0.007(3)
    C16 0.078(6) 0.051(5) 0.074(5) 0.019(4) -0.001(4) 0.010(4)
    C17 0.079(5) 0.049(4) 0.071(5) 0.005(4) 0.012(4) 0.012(4)
    C18 0.044(4) 0.099(6) 0.095(5) -0.001(4) 0.001(4) 0.008(5)
_geom_special_details
;
All e.s.d.'s (except the e.s.d. in the dihedral angle between two l.s. planes)
are estimated using the full covariance matrix. The cell e.s.d.'s are taken
into account individually in the estimation of e.s.d.'s in distances, angles
and torsion angles; correlations between e.s.d.'s in cell parameters are only
used when they are defined by crystal symmetry. An approximate (isotropic)
treatment of cell e.s.d.'s is used for estimating e.s.d.'s involving l.s.
planes.
;
loop_
    _geom_bond_atom_site_label_1
    _geom_bond_atom_site_label_2
    _geom_bond_site_symmetry_2
    _geom_bond_distance
    _geom_bond_publ_flag
    Pr1 O3 . 2.200(4) y
    Pr1 O3 2_665 2.200(4) y
    Pr1 O1 2_665 2.204(4) y
    Pr1 O1 . 2.204(4) y
    Pr1 N1 2_665 2.619(4) y
    Pr1 N1 . 2.619(4) y
    Pr1 N2 2_665 2.623(5) y
    Pr1 N2 . 2.623(5) y
    Pr1 H3C . 2.5421 ?
    N1 C1 . 1.462(9) ?
    N1 C3 . 1.475(8) ?
    N1 H1 . 0.9100 ?
    N2 C11 . 1.471(8) ?
    N2 C2 . 1.472(8) ?
    N2 H2 . 0.9100 ?
    O1 C5 . 1.340(7) ?
    O2 C6 . 1.353(8) ?
    O2 C10 . 1.428(9) ?
    O3 C13 . 1.330(7) ?
    O3 H3C . 0.8500 ?
    O4 C14 . 1.375(7) ?
    O4 C18 . 1.413(8) ?
    C1 C2 . 1.508(9) ?
    C1 H1A . 0.9700 ?
    C1 H1B . 0.9700 ?
    C2 H2A . 0.9700 ?
    C2 H2B . 0.9700 ?
    C3 C4 . 1.486(11) ?
    C3 H3A . 0.9700 ?
    C3 H3B . 0.9700 ?
    C4 C5 . 1.392(10) ?
    C4 C9 . 1.409(9) ?
    C5 C6 . 1.411(10) ?
    C6 C7 . 1.411(9) ?
    C7 C8 . 1.344(12) ?
    C7 H7 . 0.9300 ?
    C8 C9 . 1.340(12) ?
    C8 H8 . 0.9300 ?
    C9 H9 . 0.9300 ?
    C10 H10A . 0.9600 ?
    C10 H10B . 0.9600 ?
    C10 H10C . 0.9600 ?
    C11 C12 . 1.519(9) ?
    C11 H11A . 0.9700 ?
    C11 H11B . 0.9700 ?
    C12 C13 . 1.392(9) ?
    C12 C17 . 1.397(9) ?
    C13 C14 . 1.402(8) ?
    C14 C15 . 1.386(9) ?
    C15 C16 . 1.386(11) ?
    C15 H15 . 0.9300 ?
    C16 C17 . 1.332(10) ?
    C16 H16 . 0.9300 ?
    C17 H17 . 0.9300 ?
    C18 H18A . 0.9600 ?
    C18 H18B . 0.9600 ?
    C18 H18C . 0.9600 ?
loop_
    _geom_angle_atom_site_label_1
    _geom_angle_atom_site_label_2
    _geom_angle_atom_site_label_3
    _geom_angle_site_symmetry_1
    _geom_angle_site_symmetry_3
    _geom_angle
    _geom_angle_publ_flag
    O3 Pr1 O3 . 2_665 95.47(19) ?
    O3 Pr1 O1 . 2_665 89.65(13) ?
    O3 Pr1 O1 2_665 2_665 150.52(13) ?
    O3 Pr1 O1 . . 150.52(13) ?
    O3 Pr1 O1 2_665 . 89.65(13) ?
    O1 Pr1 O1 2_665 . 100.0(2) ?
    O3 Pr1 N1 . 2_665 74.28(15) ?
    O3 Pr1 N1 2_665 2_665 137.99(15) ?
    O1 Pr1 N1 2_665 2_665 71.27(16) ?
    O1 Pr1 N1 . 2_665 82.53(15) ?
    O3 Pr1 N1 . . 137.99(15) ?
    O3 Pr1 N1 2_665 . 74.28(15) ?
    O1 Pr1 N1 2_665 . 82.53(15) ?
    O1 Pr1 N1 . . 71.27(16) ?
    N1 Pr1 N1 2_665 . 138.9(2) ?
    O3 Pr1 N2 . 2_665 80.36(14) ?
    O3 Pr1 N2 2_665 2_665 71.79(14) ?
    O1 Pr1 N2 2_665 2_665 137.63(14) ?
    O1 Pr1 N2 . 2_665 73.73(16) ?
    N1 Pr1 N2 2_665 2_665 66.38(16) ?
    N1 Pr1 N2 . 2_665 130.63(15) ?
    O3 Pr1 N2 . . 71.79(14) ?
    O3 Pr1 N2 2_665 . 80.36(14) ?
    O1 Pr1 N2 2_665 . 73.73(16) ?
    O1 Pr1 N2 . . 137.63(14) ?
    N1 Pr1 N2 2_665 . 130.63(15) ?
    N1 Pr1 N2 . . 66.38(16) ?
    N2 Pr1 N2 2_665 . 138.2(2) ?
    O3 Pr1 H3C . . 18.9 ?
    O3 Pr1 H3C 2_665 . 104.0 ?
    O1 Pr1 H3C 2_665 . 90.0 ?
    O1 Pr1 H3C . . 132.2 ?
    N1 Pr1 H3C 2_665 . 56.7 ?
    N1 Pr1 H3C . . 156.4 ?
    N2 Pr1 H3C 2_665 . 68.0 ?
    N2 Pr1 H3C . . 90.0 ?
    C1 N1 C3 . . 114.5(6) ?
    C1 N1 Pr1 . . 112.3(4) ?
    C3 N1 Pr1 . . 113.9(4) ?
    C1 N1 H1 . . 105.0 ?
    C3 N1 H1 . . 105.0 ?
    Pr1 N1 H1 . . 105.0 ?
    C11 N2 C2 . . 113.1(5) ?
    C11 N2 Pr1 . . 115.2(4) ?
    C2 N2 Pr1 . . 112.0(4) ?
    C11 N2 H2 . . 105.1 ?
    C2 N2 H2 . . 105.1 ?
    Pr1 N2 H2 . . 105.1 ?
    C5 O1 Pr1 . . 137.6(4) ?
    C6 O2 C10 . . 117.1(6) ?
    C13 O3 Pr1 . . 133.2(4) ?
    C13 O3 H3C . . 103.9 ?
    Pr1 O3 H3C . . 103.9 ?
    C14 O4 C18 . . 117.0(5) ?
    N1 C1 C2 . . 110.2(6) ?
    N1 C1 H1A . . 109.6 ?
    C2 C1 H1A . . 109.6 ?
    N1 C1 H1B . . 109.6 ?
    C2 C1 H1B . . 109.6 ?
    H1A C1 H1B . . 108.1 ?
    N2 C2 C1 . . 108.0(6) ?
    N2 C2 H2A . . 110.1 ?
    C1 C2 H2A . . 110.1 ?
    N2 C2 H2B . . 110.1 ?
    C1 C2 H2B . . 110.1 ?
    H2A C2 H2B . . 108.4 ?
    N1 C3 C4 . . 109.8(5) ?
    N1 C3 H3A . . 109.7 ?
    C4 C3 H3A . . 109.7 ?
    N1 C3 H3B . . 109.7 ?
    C4 C3 H3B . . 109.7 ?
    H3A C3 H3B . . 108.2 ?
    C5 C4 C9 . . 119.1(7) ?
    C5 C4 C3 . . 118.1(5) ?
    C9 C4 C3 . . 122.7(7) ?
    O1 C5 C4 . . 120.4(6) ?
    O1 C5 C6 . . 120.6(7) ?
    C4 C5 C6 . . 118.9(6) ?
    O2 C6 C7 . . 124.7(7) ?
    O2 C6 C5 . . 115.6(6) ?
    C7 C6 C5 . . 119.6(8) ?
    C8 C7 C6 . . 119.0(9) ?
    C8 C7 H7 . . 120.5 ?
    C6 C7 H7 . . 120.5 ?
    C9 C8 C7 . . 123.0(8) ?
    C9 C8 H8 . . 118.5 ?
    C7 C8 H8 . . 118.5 ?
    C8 C9 C4 . . 120.2(8) ?
    C8 C9 H9 . . 119.9 ?
    C4 C9 H9 . . 119.9 ?
    O2 C10 H10A . . 109.5 ?
    O2 C10 H10B . . 109.5 ?
    H10A C10 H10B . . 109.5 ?
    O2 C10 H10C . . 109.5 ?
    H10A C10 H10C . . 109.5 ?
    H10B C10 H10C . . 109.5 ?
    N2 C11 C12 . . 109.3(5) ?
    N2 C11 H11A . . 109.8 ?
    C12 C11 H11A . . 109.8 ?
    N2 C11 H11B . . 109.8 ?
    C12 C11 H11B . . 109.8 ?
    H11A C11 H11B . . 108.3 ?
    C13 C12 C17 . . 119.7(6) ?
    C13 C12 C11 . . 117.7(5) ?
    C17 C12 C11 . . 122.4(6) ?
    O3 C13 C12 . . 120.2(6) ?
    O3 C13 C14 . . 120.9(6) ?
    C12 C13 C14 . . 118.9(6) ?
    O4 C14 C15 . . 125.4(6) ?
    O4 C14 C13 . . 114.3(5) ?
    C15 C14 C13 . . 120.2(6) ?
    C16 C15 C14 . . 118.8(7) ?
    C16 C15 H15 . . 120.6 ?
    C14 C15 H15 . . 120.6 ?
    C17 C16 C15 . . 122.0(7) ?
    C17 C16 H16 . . 119.0 ?
    C15 C16 H16 . . 119.0 ?
    C16 C17 C12 . . 120.3(7) ?
    C16 C17 H17 . . 119.8 ?
    C12 C17 H17 . . 119.8 ?
    O4 C18 H18A . . 109.5 ?
    O4 C18 H18B . . 109.5 ?
    H18A C18 H18B . . 109.5 ?
    O4 C18 H18C . . 109.5 ?
    H18A C18 H18C . . 109.5 ?
    H18B C18 H18C . . 109.5 ?
loop_
    _geom_torsion_atom_site_label_1
    _geom_torsion_atom_site_label_2
    _geom_torsion_atom_site_label_3
    _geom_torsion_atom_site_label_4
    _geom_torsion_site_symmetry_1
    _geom_torsion_site_symmetry_2
    _geom_torsion_site_symmetry_3
    _geom_torsion_site_symmetry_4
    _geom_torsion
    _geom_torsion_publ_flag
    O3 Pr1 N1 C1 . . . . 19.9(5) ?
    O3 Pr1 N1 C1 2_665 . . . 100.5(5) ?
    O1 Pr1 N1 C1 2_665 . . . -61.2(4) ?
    O1 Pr1 N1 C1 . . . . -164.4(5) ?
    N1 Pr1 N1 C1 2_665 . . . -111.1(5) ?
    N2 Pr1 N1 C1 2_665 . . . 148.5(4) ?
    N2 Pr1 N1 C1 . . . . 14.3(4) ?
    O3 Pr1 N1 C3 . . . . 152.2(4) ?
    O3 Pr1 N1 C3 2_665 . . . -127.3(4) ?
    O1 Pr1 N1 C3 2_665 . . . 71.1(4) ?
    O1 Pr1 N1 C3 . . . . -32.2(4) ?
    N1 Pr1 N1 C3 2_665 . . . 21.1(4) ?
    N2 Pr1 N1 C3 2_665 . . . -79.3(4) ?
    N2 Pr1 N1 C3 . . . . 146.6(4) ?
    O3 Pr1 N2 C11 . . . . -26.1(4) ?
    O3 Pr1 N2 C11 2_665 . . . 72.9(4) ?
    O1 Pr1 N2 C11 2_665 . . . -121.3(4) ?
    O1 Pr1 N2 C11 . . . . 151.7(3) ?
    N1 Pr1 N2 C11 2_665 . . . -75.0(4) ?
    N1 Pr1 N2 C11 . . . . 149.9(4) ?
    N2 Pr1 N2 C11 2_665 . . . 24.7(3) ?
    O3 Pr1 N2 C2 . . . . -157.4(5) ?
    O3 Pr1 N2 C2 2_665 . . . -58.3(4) ?
    O1 Pr1 N2 C2 2_665 . . . 107.5(5) ?
    O1 Pr1 N2 C2 . . . . 20.5(5) ?
    N1 Pr1 N2 C2 2_665 . . . 153.8(4) ?
    N1 Pr1 N2 C2 . . . . 18.7(4) ?
    N2 Pr1 N2 C2 2_665 . . . -106.6(4) ?
    O3 Pr1 O1 C5 . . . . 144.6(6) ?
    O3 Pr1 O1 C5 2_665 . . . 44.1(6) ?
    O1 Pr1 O1 C5 2_665 . . . -107.9(6) ?
    N1 Pr1 O1 C5 2_665 . . . -177.3(6) ?
    N1 Pr1 O1 C5 . . . . -29.4(6) ?
    N2 Pr1 O1 C5 2_665 . . . 115.2(6) ?
    N2 Pr1 O1 C5 . . . . -31.1(7) ?
    O3 Pr1 O3 C13 2_665 . . . -117.1(6) ?
    O1 Pr1 O3 C13 2_665 . . . 33.8(5) ?
    O1 Pr1 O3 C13 . . . . 143.9(5) ?
    N1 Pr1 O3 C13 2_665 . . . 104.4(6) ?
    N1 Pr1 O3 C13 . . . . -44.6(6) ?
    N2 Pr1 O3 C13 2_665 . . . 172.5(6) ?
    N2 Pr1 O3 C13 . . . . -39.1(5) ?
    C3 N1 C1 C2 . . . . -177.7(5) ?
    Pr1 N1 C1 C2 . . . . -45.7(6) ?
    C11 N2 C2 C1 . . . . 178.9(6) ?
    Pr1 N2 C2 C1 . . . . -48.8(6) ?
    N1 C1 C2 N2 . . . . 63.9(7) ?
    C1 N1 C3 C4 . . . . -155.2(5) ?
    Pr1 N1 C3 C4 . . . . 73.6(5) ?
    N1 C3 C4 C5 . . . . -57.9(8) ?
    N1 C3 C4 C9 . . . . 118.9(6) ?
    Pr1 O1 C5 C4 . . . . 53.9(9) ?
    Pr1 O1 C5 C6 . . . . -123.3(6) ?
    C9 C4 C5 O1 . . . . 179.2(6) ?
    C3 C4 C5 O1 . . . . -3.9(9) ?
    C9 C4 C5 C6 . . . . -3.5(10) ?
    C3 C4 C5 C6 . . . . 173.4(6) ?
    C10 O2 C6 C7 . . . . -10.9(10) ?
    C10 O2 C6 C5 . . . . 168.7(7) ?
    O1 C5 C6 O2 . . . . 0.3(9) ?
    C4 C5 C6 O2 . . . . -177.0(6) ?
    O1 C5 C6 C7 . . . . 179.9(6) ?
    C4 C5 C6 C7 . . . . 2.6(10) ?
    O2 C6 C7 C8 . . . . 178.3(7) ?
    C5 C6 C7 C8 . . . . -1.2(11) ?
    C6 C7 C8 C9 . . . . 0.9(13) ?
    C7 C8 C9 C4 . . . . -1.9(13) ?
    C5 C4 C9 C8 . . . . 3.2(11) ?
    C3 C4 C9 C8 . . . . -173.5(7) ?
    C2 N2 C11 C12 . . . . -160.1(5) ?
    Pr1 N2 C11 C12 . . . . 69.3(5) ?
    N2 C11 C12 C13 . . . . -57.6(7) ?
    N2 C11 C12 C17 . . . . 117.5(7) ?
    Pr1 O3 C13 C12 . . . . 64.1(8) ?
    Pr1 O3 C13 C14 . . . . -116.3(6) ?
    C17 C12 C13 O3 . . . . 178.1(6) ?
    C11 C12 C13 O3 . . . . -6.7(9) ?
    C17 C12 C13 C14 . . . . -1.5(10) ?
    C11 C12 C13 C14 . . . . 173.8(5) ?
    C18 O4 C14 C15 . . . . -11.0(9) ?
    C18 O4 C14 C13 . . . . 169.3(6) ?
    O3 C13 C14 O4 . . . . 1.1(9) ?
    C12 C13 C14 O4 . . . . -179.3(5) ?
    O3 C13 C14 C15 . . . . -178.6(6) ?
    C12 C13 C14 C15 . . . . 0.9(10) ?
    O4 C14 C15 C16 . . . . -179.9(6) ?
    C13 C14 C15 C16 . . . . -0.2(11) ?
    C14 C15 C16 C17 . . . . 0.0(12) ?
    C15 C16 C17 C12 . . . . -0.5(12) ?
    C13 C12 C17 C16 . . . . 1.2(11) ?
    C11 C12 C17 C16 . . . . -173.8(7) ?
loop_
    _geom_hbond_atom_site_label_D
    _geom_hbond_atom_site_label_H
    _geom_hbond_atom_site_label_A
    _geom_hbond_site_symmetry_A
    _geom_hbond_distance_DH
    _geom_hbond_distance_HA
    _geom_hbond_distance_DA
    _geom_hbond_angle_DHA
    O3 H3C O4 . 0.85 2.12 2.653(5) 120.7
    N1 H1 O4 2_665 0.91 2.34 3.229(6) 167.0
    N2 H2 O2 2_665 0.91 2.59 3.464(6) 162.3
data_global
_journal_date_recd_electronic     2008-11-14
_journal_date_accepted     2009-01-12
_journal_name_full     'Acta Crystallographica, Section E'
_journal_year     2009
_journal_volume     65
_journal_issue      2
_journal_page_first     m200
_journal_page_last     m200
_journal_paper_category     QM
_journal_coeditor_code     AT2681
_publ_contact_author_name     'Xia Hai-Tao'
_publ_contact_author_address
;
School of Chemical Engineering, Huaihai Institute of Technology, Lianyungang
222005
, People's Republic of China
;
_publ_contact_author_email     xht161006@hhit.edu.cn
_publ_contact_author_fax     ?
_publ_contact_author_phone     ?
_publ_section_title
;\
Bis{6,6'-dimethoxy-2,2'-[ethane-1,2-diylbis(iminomethylene)]diphenolato(1.5-)-\
\k^4^<i>O</i>,<i>N</i>,<i>N</i>',<i>O</i>'}praeseodymium(III)
;
loop_
    _publ_author_name
    _publ_author_footnote
    _publ_author_address
    'Hai-Tao Xia' .
;
School of Chemical Engineering
Huaihai Institute of Technology
Lianyungang 222005
People's Republic of China
;
    'Yu-Fen Liu' .
;
Beilun Entry-Exit Inspection and Quarantine Bureau of China,
Ningbo Zhejiang
People's Republic of China
;
    'Shu-Ping Yang' .
;
Beilun Entry-Exit Inspection and Quarantine Bureau of China,
Ningbo Zhejiang
People's Republic of China
;
    'Da-Qi Wang' .
;
College of Chemistry and Chemical Engineering
Liaocheng University, Shandong 252059, People's Republic of China
;
