# Supplementary material for: Bis{6,6′-dimeth­oxy-2,2′-[ethane-1,2-diyl­bis(imino­methyl­ene)]diphenolato(1.5−)-κ4 O,N,N′,O′}praeseodymium(III)
Source: Acta Crystallogr Sect E Struct Rep Online. 2009 Jan 17;65(Pt 2):m200. doi: 10.1107/S1600536809001500 (PMC2968128; doi:10.1107/S1600536809001500)
Supplement: Supplementary file 2 [file e-65-0m200-Isup2.hkl]

# 
# h,k,l, Fc-squared, Fo-squared, sigma(Fo-squared) and status flag 
# 
data_I
_shelx_title ' 080130f in Iba2' 
_shelx_refln_list_code          4 
_shelx_F_calc_maximum      383.61 
_exptl_crystal_F_000      1648.00 
_reflns_d_resolution_high  0.8409 
 
loop_ 
 _symmetry_equiv_pos_as_xyz 
 'x, y, z' 
 '-x, -y, z' 
 'x+1/2, -y+1/2, z' 
 '-x+1/2, y+1/2, z' 
 'x+1/2, y+1/2, z+1/2' 
 '-x+1/2, -y+1/2, z+1/2' 
 'x+1, -y+1, z+1/2' 
 '-x+1, y+1, z+1/2' 
 
_cell_length_a    21.9767 
_cell_length_b    11.1616 
_cell_length_c    14.1699 
_cell_angle_alpha  90.000 
_cell_angle_beta   90.000 
_cell_angle_gamma  90.000 
 
_shelx_F_squared_multiplier     1.000 
 
loop_ 
 _refln_index_h 
 _refln_index_k 
 _refln_index_l 
 _refln_F_squared_calc 
 _refln_F_squared_meas 
 _refln_F_squared_sigma 
 _refln_observed_status 
   8   1 -15      425.86      657.86    207.36 o 
  10   1 -15       96.88      275.12    106.80 o 
   9   2 -15      288.44      451.44    168.27 o 
  11   2 -15        5.30     -156.93    141.74 o 
  10   3 -15       32.12     -188.94    144.25 o 
   6   0 -14     4377.66     4441.74    291.74 o 
   8   0 -14     2807.59     2793.07    245.72 o 
  10   0 -14     4711.80     4546.60    310.03 o 
  12   0 -14     2879.17     3308.11    284.22 o 
  14   0 -14     1160.91     1680.38    236.58 o 
   7   1 -14     3546.93     3495.40    229.87 o 
   9   1 -14     4351.75     4205.25    208.45 o 
  11   1 -14     4310.86     4640.15    225.59 o 
  13   1 -14     2034.05     2626.37    191.32 o 
   8   2 -14     4036.26     4000.14    300.44 o 
  10   2 -14     3612.89     3671.58    223.97 o 
  12   2 -14     2603.67     2937.40    281.78 o 
  14   2 -14     2148.89     2326.50    185.40 o 
   9   3 -14     2286.11     2423.74    263.42 o 
  11   3 -14     1924.44     2188.94    264.75 o 
  13   3 -14     1953.13     2488.35    289.82 o 
  10   4 -14     1665.21     1973.60    255.31 o 
  12   4 -14     1730.87     1857.96    260.18 o 
   4   1 -13      117.32       35.25    115.18 o 
   6   1 -13       18.58       -5.15     77.05 o 
   8   1 -13      109.80      159.68    128.08 o 
  10   1 -13       94.40       69.53     98.44 o 
  12   1 -13      274.19       86.60    139.45 o 
  14   1 -13      265.43      168.05    117.65 o 
  16   1 -13      101.11      -12.60    117.32 o 
   5   2 -13       76.00        7.37    128.60 o 
   7   2 -13      156.17      -28.76    126.83 o 
   9   2 -13      364.61      248.09    104.78 o 
  11   2 -13      215.68      197.12    163.48 o 
  13   2 -13       21.92      -38.58    102.72 o 
  15   2 -13       21.56        2.27    138.49 o 
   6   3 -13       23.43     -130.96    129.34 o 
   8   3 -13       64.44      203.97    152.34 o 
  10   3 -13      214.70      229.78    160.90 o 
  12   3 -13       79.25      -73.16    169.01 o 
  14   3 -13       25.71        8.17    146.45 o 
   7   4 -13      433.97      331.24    163.41 o 
   9   4 -13       17.91      -93.35    158.83 o 
  11   4 -13       53.47       32.89    160.60 o 
  13   4 -13       72.64       23.89    188.63 o 
   8   5 -13        6.73      -84.66    134.94 o 
  10   5 -13       41.11      -15.63    152.49 o 
  12   5 -13        4.75     -177.88    138.50 o 
   9   6 -13       21.43       -9.88    147.33 o 
  11   6 -13       12.05     -139.66    165.77 o 
   2   0 -12     9566.59     9783.62    413.86 o 
   4   0 -12     9766.96    10668.13    462.24 o 
   6   0 -12    10781.67    10896.01    476.84 o 
   8   0 -12     6092.33     6314.01    355.31 o 
  10   0 -12     2356.25     2678.46    247.49 o 
  12   0 -12     2937.39     2644.98    257.23 o 
  14   0 -12     6466.88     6422.41    378.17 o 
  16   0 -12     5278.04     5275.66    366.81 o 
  18   0 -12     3260.36     3427.87    302.51 o 
   3   1 -12     5833.39     5626.10    296.16 o 
   5   1 -12     7286.61     6817.24    252.40 o 
   7   1 -12     7462.54     7622.46    272.27 o 
   9   1 -12     6738.87     6478.72    252.97 o 
  11   1 -12     4080.34     4244.97    210.93 o 
  13   1 -12     2381.11     2623.48    178.00 o 
  15   1 -12     3886.08     3867.59    215.20 o 
  17   1 -12     3686.70     3620.02    218.12 o 
   4   2 -12     1968.17     1894.10    188.79 o 
   6   2 -12     4442.72     4746.90    297.34 o 
   8   2 -12     6505.28     6727.46    258.62 o 
  10   2 -12     7913.02     8110.65    295.71 o 
  12   2 -12     3862.71     3547.52    202.51 o 
  14   2 -12     2024.11     2000.09    179.72 o 
  16   2 -12     2639.38     2649.99    200.31 o 
   5   3 -12     2955.04     2959.73    228.32 o 
   7   3 -12     4025.86     3847.93    287.61 o 
   9   3 -12     4621.22     4480.23    321.68 o 
  11   3 -12     5435.46     5574.57    243.09 o 
  13   3 -12     4573.60     4168.28    220.56 o 
  15   3 -12     2641.69     2747.85    195.33 o 
  17   3 -12     2087.97     2297.45    194.96 o 
   6   4 -12     4075.32     4303.24    292.77 o 
   8   4 -12     5066.16     4916.51    328.47 o 
  10   4 -12     4940.41     5134.07    347.49 o 
  12   4 -12     4480.09     4687.31    343.36 o 
  14   4 -12     2647.28     2504.86    270.35 o 
  16   4 -12     2226.42     2393.95    299.85 o 
   7   5 -12     3938.00     4607.81    296.46 o 
   9   5 -12     3937.53     4453.83    307.82 o 
  11   5 -12     3045.50     3293.95    281.56 o 
  13   5 -12     2551.83     2909.73    282.74 o 
  15   5 -12     2266.60     2734.51    306.93 o 
   8   6 -12     3477.00     3711.94    290.56 o 
  10   6 -12     2019.56     2169.47    255.75 o 
  12   6 -12     1845.12     1657.82    247.79 o 
  14   6 -12     1735.39     1984.36    274.48 o 
   9   7 -12     2490.08     2225.07    237.46 o 
  11   7 -12     1238.68     1194.01    219.90 o 
   2   1 -11      186.52      141.58    114.00 o 
   4   1 -11       54.05       15.34    135.16 o 
   6   1 -11      265.86      255.41    106.63 o 
   8   1 -11      436.48      603.89    141.21 o 
  10   1 -11      142.27      122.28     98.67 o 
  12   1 -11      114.89      101.53     97.24 o 
  14   1 -11      705.31      835.53    415.38 o 
  16   1 -11       60.94       -6.84    106.45 o 
  18   1 -11       14.27       -2.24    118.82 o 
   1   2 -11       78.52      123.15    107.07 o 
   3   2 -11      166.01      241.73    128.89 o 
   5   2 -11       96.30      -63.13    127.42 o 
   7   2 -11      987.50     1017.07    129.56 o 
   9   2 -11      293.08      313.60    102.57 o 
  11   2 -11      510.73      491.30    114.37 o 
  13   2 -11      158.92      293.16    110.52 o 
  15   2 -11      578.46      501.83    126.81 o 
  17   2 -11       15.58       -2.95    113.70 o 
  19   2 -11       37.74       52.99    120.02 o 
   2   3 -11      581.31      553.20    140.55 o 
   4   3 -11      369.72      153.23    136.42 o 
   6   3 -11       57.69       45.57    120.49 o 
   8   3 -11       89.80      -56.78    122.40 o 
  10   3 -11      363.06      300.46    180.74 o 
  12   3 -11     1088.21      924.48    133.35 o 
  14   3 -11      179.99      161.03    137.74 o 
  16   3 -11       42.30       40.60    107.37 o 
  18   3 -11      118.57      129.53     71.73 o 
   3   4 -11      299.71       87.01    126.39 o 
   5   4 -11       99.52     -109.87    118.27 o 
   7   4 -11       64.73       85.83    139.67 o 
   9   4 -11      376.69      220.93    159.42 o 
  11   4 -11      475.82      410.15    167.09 o 
  13   4 -11      338.94      463.10    192.46 o 
  15   4 -11      206.97      -32.01    172.70 o 
  17   4 -11      340.77      209.22     72.56 o 
   4   5 -11       71.10       88.05    124.77 o 
   6   5 -11      239.87      114.45    137.16 o 
   8   5 -11      295.90      101.46    149.40 o 
  10   5 -11       77.93     -187.39    124.93 o 
  12   5 -11        2.43      -76.99    145.41 o 
  14   5 -11       64.63      117.68    173.29 o 
  16   5 -11      186.99       77.08     84.14 o 
   5   6 -11      381.09      342.74    149.25 o 
   7   6 -11      638.36      357.64    160.75 o 
   9   6 -11       97.52      135.24    153.67 o 
  11   6 -11       84.05     -238.72    159.14 o 
  13   6 -11        9.48     -123.44    148.66 o 
  15   6 -11       12.95      -18.30     76.65 o 
   6   7 -11      183.23      101.47    137.75 o 
   8   7 -11      192.64      109.87    132.73 o 
  10   7 -11      216.96       62.54    155.15 o 
  12   7 -11      194.56      165.15    111.33 o 
  14   7 -11       19.30      -97.97     65.31 o 
   7   8 -11      139.32      407.93    159.42 o 
   9   8 -11      391.04      647.89    186.27 o 
  11   8 -11       99.39      127.22     83.13 o 
   6   9 -11      144.10        5.60    139.08 o 
   8   9 -11      237.20      298.04    115.04 o 
   0   0 -10    10067.85    10202.65    393.95 o 
   2   0 -10    12570.49    12204.56    475.66 o 
   4   0 -10    17190.49    16521.96    643.80 o 
   6   0 -10    10574.17    10145.57    441.89 o 
   8   0 -10     2236.56     2128.32    211.06 o 
  10   0 -10     7075.26     6668.87    369.47 o 
  12   0 -10     6875.58     7127.13    382.89 o 
  14   0 -10     8544.99     8608.84    437.91 o 
  16   0 -10     4450.19     4339.38    314.16 o 
  18   0 -10     2511.30     2619.76    275.07 o 
  20   0 -10     2601.74     2222.86    280.09 o 
   1   1 -10    15272.63    14781.74    377.79 o 
   3   1 -10    12396.97    11996.16    350.04 o 
   5   1 -10    16633.57    16879.85    473.21 o 
   7   1 -10     7467.59     7331.04    254.56 o 
   9   1 -10     3827.46     3644.31    182.98 o 
  11   1 -10     7666.97     7195.15    276.75 o 
  13   1 -10     7638.39     7396.50    289.75 o 
  15   1 -10     5396.97     5279.86    271.75 o 
  17   1 -10     3606.21     3507.94    212.24 o 
  19   1 -10     3066.69     2940.81    220.94 o 
   0   2 -10    16749.08    16750.72    587.46 o 
   2   2 -10    19338.44    19771.81    695.13 o 
   4   2 -10    11244.48    11742.76    481.71 o 
   6   2 -10     8371.25     7750.45    272.05 o 
   8   2 -10     6579.18     6278.60    351.55 o 
  10   2 -10     6725.67     6546.61    253.44 o 
  12   2 -10     7408.79     7376.21    445.57 o 
  14   2 -10     4932.75     4601.90    347.05 o 
  16   2 -10     4841.82     4652.79    230.86 o 
  18   2 -10     4860.44     4799.79    150.99 o 
  20   2 -10     2575.45     2157.12    315.04 o 
   1   3 -10    10208.56    10524.33    427.14 o 
   3   3 -10    13724.62    13628.45    534.66 o 
   5   3 -10     4001.32     4145.42    254.13 o 
   7   3 -10     4263.57     4231.71    273.30 o 
   9   3 -10    10290.45    10088.70    329.33 o 
  11   3 -10     7413.30     7668.86    278.35 o 
  13   3 -10     6568.00     6351.03    263.11 o 
  15   3 -10     6085.34     5776.07    253.46 o 
  17   3 -10     4310.61     4092.36    140.23 o 
  19   3 -10     2892.32     2959.46    126.02 o 
   2   4 -10     3591.15     3943.21    255.01 o 
   4   4 -10     6324.31     6125.07    323.60 o 
   6   4 -10     7518.37     7567.40    357.23 o 
   8   4 -10     9879.04     9737.60    453.54 o 
  10   4 -10     6140.07     6459.14    368.88 o 
  12   4 -10     6668.90     6763.86    393.07 o 
  14   4 -10     6189.09     6574.39    357.01 o 
  16   4 -10     3909.70     4197.71    143.37 o 
  18   4 -10     2964.29     3049.49    128.82 o 
   3   5 -10     4743.70     4737.02    274.34 o 
   5   5 -10     6620.56     6932.44    345.43 o 
   7   5 -10     6834.72     7719.90    390.27 o 
   9   5 -10     4989.46     5529.79    328.17 o 
  11   5 -10     5451.67     5861.35    360.77 o 
  13   5 -10     6013.60     5620.35    357.37 o 
  15   5 -10     3747.83     3706.11    155.79 o 
  17   5 -10     3403.64     3551.15    157.03 o 
   4   6 -10     5671.29     5355.45    308.11 o 
   6   6 -10     5645.29     5931.71    327.14 o 
   8   6 -10     6812.26     6705.60    374.93 o 
  10   6 -10     4207.53     4641.29    316.22 o 
  12   6 -10     3456.78     3659.58    287.02 o 
  14   6 -10     2335.87     2333.85    132.14 o 
  16   6 -10     2451.32     2668.07    140.76 o 
   5   7 -10     5478.43     6378.90    334.22 o 
   7   7 -10     6323.25     6532.74    355.16 o 
   9   7 -10     5327.56     5373.30    338.20 o 
  11   7 -10     3015.61     3161.87    173.53 o 
  13   7 -10     1241.26     1530.70    115.92 o 
  15   7 -10     1103.82     1456.20    133.27 o 
   6   8 -10     4095.52     4223.89    281.71 o 
   8   8 -10     3453.80     4237.33    165.96 o 
  10   8 -10     3668.30     3699.79    188.10 o 
  12   8 -10     1307.05     1435.47    115.38 o 
   5   9 -10     2558.96     3044.72    189.02 o 
   7   9 -10     2449.06     2713.88    211.47 o 
   9   9 -10     2540.40     2939.65    144.01 o 
  11   9 -10     1740.66     2010.47    133.31 o 
   0  10 -10     1062.27     2402.71    202.48 o 
   2  10 -10     1805.08     2669.72    387.39 o 
   4  10 -10     2118.55     2767.89    179.63 o 
   6  10 -10     2586.81     3231.25    192.92 o 
   2   1  -9     2083.69     2113.90     92.29 o 
   4   1  -9     1728.96     1612.51    119.69 o 
   6   1  -9     1787.68     1892.24    188.64 o 
   8   1  -9      321.18      293.07    100.77 o 
  10   1  -9      334.14      228.20    123.15 o 
  12   1  -9     1558.39     1501.72    147.23 o 
  14   1  -9     1007.96     1080.59    188.92 o 
  16   1  -9      123.59       70.13    107.20 o 
  18   1  -9      232.88      133.33    115.64 o 
  20   1  -9       40.66       97.43    113.16 o 
  22   1  -9       12.61     -131.84    160.46 o 
   1   2  -9     1295.73     1384.32     94.89 o 
   3   2  -9     4175.66     3931.56    234.51 o 
   5   2  -9      149.97      227.87     78.09 o 
   7   2  -9      274.80      343.64     94.74 o 
   9   2  -9      710.88      807.97    184.42 o 
  11   2  -9      141.21       80.06     91.24 o 
  13   2  -9      204.68      197.11    102.38 o 
  15   2  -9      194.17      -27.49    103.48 o 
  17   2  -9      513.67      441.19    124.48 o 
  19   2  -9      127.01       38.59     60.22 o 
  21   2  -9        8.87       66.24    112.68 o 
   2   3  -9      884.94      837.11    128.89 o 
   4   3  -9     1245.04     1608.41    171.68 o 
   6   3  -9      602.25      810.12    154.41 o 
   8   3  -9      152.14      201.39    129.71 o 
  10   3  -9      504.50      416.30    105.83 o 
  12   3  -9      184.52       62.57     93.29 o 
  14   3  -9      182.44       35.51     97.77 o 
  16   3  -9      149.09       10.01    108.97 o 
  18   3  -9        7.20       -4.08     59.28 o 
  20   3  -9      232.95      137.72    101.34 o 
   1   4  -9      493.77      572.61     78.64 o 
   3   4  -9      381.10      436.84    120.63 o 
   5   4  -9      233.31      298.20    119.60 o 
   7   4  -9      482.52      583.73    149.99 o 
   9   4  -9      445.69      559.39    156.62 o 
  11   4  -9       87.67      230.22    146.30 o 
  13   4  -9      210.64      205.96    119.90 o 
  15   4  -9       96.79       39.71     60.12 o 
  17   4  -9       23.47      -29.75     64.40 o 
  19   4  -9      247.45      332.11     70.09 o 
   2   5  -9      182.06      109.14    100.29 o 
   4   5  -9      183.45      288.17    126.53 o 
   6   5  -9      348.78      342.89    132.14 o 
   8   5  -9       79.67       66.81    125.36 o 
  10   5  -9        1.20     -156.05    128.47 o 
  12   5  -9       52.95        8.85    134.65 o 
  14   5  -9       14.52       15.68     61.78 o 
  16   5  -9       14.70      -79.85     53.23 o 
  18   5  -9      160.24       69.10     75.04 o 
   1   6  -9      442.47      459.56    122.26 o 
   3   6  -9      219.74      169.90    116.65 o 
   5   6  -9       17.96      -49.41    118.42 o 
   7   6  -9      109.83      -66.22    112.82 o 
   9   6  -9      133.63      185.83    146.45 o 
  11   6  -9       17.16      -90.41    121.22 o 
  13   6  -9       87.11       11.85     59.41 o 
  15   6  -9       33.90      -39.95     72.24 o 
  17   6  -9       38.68     -111.49     75.33 o 
   2   7  -9     1360.94     1488.05    167.99 o 
   4   7  -9      217.19      443.48    131.84 o 
   6   7  -9      132.25      170.19    117.39 o 
   8   7  -9       63.44       98.96    123.00 o 
  10   7  -9       18.72       -3.70     80.16 o 
  12   7  -9      218.34      189.43     72.88 o 
  14   7  -9       86.26       27.56     64.13 o 
  16   7  -9        6.64      -74.70     62.06 o 
   3   8  -9       33.11       59.73     95.27 o 
   5   8  -9      134.55       95.72    122.11 o 
   7   8  -9      275.68      345.57     78.07 o 
   9   8  -9       53.76       49.28     65.66 o 
  11   8  -9       37.87      -40.65     63.34 o 
  13   8  -9       24.09      -67.02     70.83 o 
  15   8  -9       17.75      -77.63     60.19 o 
   4   9  -9       84.05      108.49     87.39 o 
   6   9  -9      113.43      117.71     64.49 o 
   8   9  -9       51.22      -84.54     62.63 o 
  10   9  -9       63.00       -0.53     62.42 o 
  12   9  -9       38.35      -67.68     61.49 o 
   1  10  -9       31.26       16.21     59.95 o 
   3  10  -9       25.33      -31.19     80.37 o 
   5  10  -9       56.53      125.27     86.33 o 
   7  10  -9       49.37       30.56     70.61 o 
   9  10  -9       58.56      108.87     74.37 o 
   2  11  -9       56.34       53.18     92.10 o 
   4  11  -9       14.34       11.65     81.68 o 
   0   0  -8     3831.26     3729.20    189.09 o 
   2   0  -8    22533.72    23119.59    776.84 o 
   4   0  -8    22650.91    20658.83    704.13 o 
   6   0  -8    13089.53    12217.54    485.99 o 
   8   0  -8    12849.99    12453.09    512.09 o 
  10   0  -8     8720.41     8398.22    396.61 o 
  12   0  -8    17270.17    17395.85    697.79 o 
  14   0  -8    11837.44    12085.68    545.72 o 
  16   0  -8     3189.45     3275.96    269.62 o 
  18   0  -8     6420.80     5645.27    356.49 o 
  20   0  -8     4122.79     4362.83    324.19 o 
  22   0  -8     4068.81     4134.07    329.50 o 
   1   1  -8    22456.53    20924.57    434.36 o 
   3   1  -8    29784.85    28670.28    686.05 o 
   5   1  -8    12103.73    11547.37    318.02 o 
   7   1  -8     9787.65     9537.37    291.15 o 
   9   1  -8     7213.23     6743.38    245.04 o 
  11   1  -8     9131.46     8838.14    293.16 o 
  13   1  -8    17924.14    16934.10    493.32 o 
  15   1  -8     9199.02     8580.26    405.68 o 
  17   1  -8     3834.07     3756.38    123.48 o 
  19   1  -8     4823.35     4665.48    235.83 o 
  21   1  -8     3346.10     3018.87    201.93 o 
   0   2  -8    15530.98    15169.16    564.31 o 
   2   2  -8    22127.21    21805.94    542.75 o 
   4   2  -8    28624.73    28431.86    561.77 o 
   6   2  -8    17073.16    16339.44    438.84 o 
   8   2  -8    11875.32    10941.11    327.93 o 
  10   2  -8     8439.09     7531.96    272.22 o 
  12   2  -8     5702.42     5276.75    292.92 o 
  14   2  -8     9715.87    10324.56    344.05 o 
  16   2  -8     7340.64     7216.51    177.81 o 
  18   2  -8     4997.28     5008.16    148.31 o 
  20   2  -8     3700.92     3623.70    217.76 o 
  22   2  -8     2505.22     2532.87    347.49 o 
   1   3  -8    12170.34    11055.12    302.58 o 
   3   3  -8    14455.95    14588.25    370.30 o 
   5   3  -8    21990.61    22788.18    814.31 o 
   7   3  -8    13106.38    13301.56    378.60 o 
   9   3  -8    10486.46    10314.51    399.56 o 
  11   3  -8     8194.04     7175.11    598.23 o 
  13   3  -8     4460.39     4384.82    368.36 o 
  15   3  -8     7747.43     7785.59    186.55 o 
  17   3  -8     8578.24     8521.80    256.59 o 
  19   3  -8     3682.24     3806.65    153.28 o 
  21   3  -8     2650.85     2380.12    247.42 o 
   0   4  -8    13908.34    14495.71    519.47 o 
   2   4  -8     7874.71     8021.10    233.10 o 
   4   4  -8    10258.96    10243.65    412.39 o 
   6   4  -8    13079.56    13381.84    525.66 o 
   8   4  -8     8835.13     8688.04    398.08 o 
  10   4  -8     7463.88     7658.40    375.52 o 
  12   4  -8     8233.65     7499.52    311.14 o 
  14   4  -8     6586.05     6552.81    168.18 o 
  16   4  -8     9694.68    10005.46    225.91 o 
  18   4  -8     4216.12     4245.84    140.19 o 
  20   4  -8     3078.08     3197.62    157.82 o 
   1   5  -8     8070.36     7971.74    235.59 o 
   3   5  -8     6168.70     6422.12    308.11 o 
   5   5  -8    10003.42    10229.34    430.38 o 
   7   5  -8     8398.26     9101.47    412.68 o 
   9   5  -8     7744.01     8006.48    394.54 o 
  11   5  -8    10232.45    10826.24    494.84 o 
  13   5  -8     8928.16     9162.94    235.95 o 
  15   5  -8     6618.67     6956.39    202.52 o 
  17   5  -8     3203.57     3095.20    137.59 o 
  19   5  -8     2831.33     2837.69    180.92 o 
   0   6  -8    19964.18    20806.76    735.10 o 
   2   6  -8     7768.45     8509.73    366.08 o 
   4   6  -8     5574.42     5796.31    306.34 o 
   6   6  -8     6619.91     6523.00    337.46 o 
   8   6  -8     7561.76     7705.89    382.01 o 
  10   6  -8     9925.52    10135.68    470.35 o 
  12   6  -8     7565.59     7758.20    214.69 o 
  14   6  -8     3428.97     3764.02    146.35 o 
  16   6  -8     2250.64     2447.62    198.51 o 
  18   6  -8     2398.98     2428.07    180.58 o 
   5   7  -8     4203.10     4979.49    285.84 o 
   7   7  -8     5025.64     5370.94    300.88 o 
   9   7  -8     7691.60     7620.36    228.30 o 
  11   7  -8     6829.24     6652.65    196.66 o 
  13   7  -8     2492.30     2368.58    118.19 o 
  15   7  -8     1347.92     1610.24    115.63 o 
  17   7  -8     2128.03     1879.90    284.51 o 
   6   8  -8     6812.85     7409.24    543.11 o 
   8   8  -8     6537.19     6108.83    184.74 o 
  10   8  -8     3845.09     4064.57    152.19 o 
  12   8  -8     1547.83     1622.17    111.16 o 
  14   8  -8     1505.24     1526.27    146.89 o 
  16   8  -8     2421.30     2439.41    172.55 o 
   1   9  -8     2318.32     2606.91    208.19 o 
   3   9  -8     4502.26     4385.42    181.13 o 
   5   9  -8     4416.42     4714.86    541.31 o 
   7   9  -8     3997.09     3884.16    304.35 o 
   9   9  -8     2735.84     2518.07    120.60 o 
  11   9  -8     1868.08     1951.58    141.19 o 
  13   9  -8     2478.64     2445.63    170.28 o 
   0  10  -8     2289.45     2231.68    138.54 o 
   2  10  -8     2246.34     2743.18    106.38 o 
   4  10  -8     2649.87     3287.25    521.21 o 
   6  10  -8     3069.21     2900.42    153.15 o 
   8  10  -8     2283.52     2748.75    315.63 o 
  10  10  -8     2782.99     2815.67    169.28 o 
   1  11  -8     2103.04     1982.95    136.09 o 
   3  11  -8     2084.17     2472.52    141.95 o 
   5  11  -8     2078.32     3242.33    747.27 o 
   7  11  -8     2160.97     1967.11    206.34 o 
   2   1  -7     5825.18     6043.27    150.26 o 
   4   1  -7     6327.14     6625.63    214.34 o 
   6   1  -7     2289.70     2046.04    121.57 o 
   8   1  -7      173.61      272.10     84.14 o 
  10   1  -7      354.45      293.77    100.95 o 
  12   1  -7      199.98      149.91     96.67 o 
  14   1  -7      693.63      730.66    143.72 o 
  16   1  -7      536.44      490.61    194.09 o 
  18   1  -7      560.75      548.69     63.92 o 
  20   1  -7        8.98      -88.73    103.51 o 
  22   1  -7       79.10     -161.32    107.55 o 
   1   2  -7     1760.36     2365.80    278.91 o 
   3   2  -7     8254.67     8560.58    230.83 o 
   5   2  -7     2030.48     1832.33     70.42 o 
   7   2  -7     3113.57     3139.11    100.96 o 
   9   2  -7     1587.00     1558.50    122.11 o 
  11   2  -7      961.02     1018.83    138.71 o 
  13   2  -7      581.10      486.58    146.23 o 
  15   2  -7      716.43      826.90     71.64 o 
  17   2  -7      467.12      377.47     70.65 o 
  19   2  -7       29.70       10.48     54.42 o 
  21   2  -7       26.81      -61.01    105.44 o 
  23   2  -7      244.17        0.24    115.47 o 
   2   3  -7     2210.23     2075.95     98.78 o 
   4   3  -7      383.64      389.97     51.94 o 
   6   3  -7     2640.75     2769.03    114.02 o 
   8   3  -7      200.95      119.60    112.53 o 
  10   3  -7     1392.08     1234.92    128.46 o 
  12   3  -7      456.54      485.97    104.33 o 
  14   3  -7      671.50      663.36     68.39 o 
  16   3  -7      236.28      179.93     58.21 o 
  18   3  -7      483.86      593.38     70.88 o 
  20   3  -7      198.67      161.03     96.77 o 
  22   3  -7       10.09     -130.90    106.85 o 
   1   4  -7       68.62      142.50     53.13 o 
   3   4  -7       89.49      131.46     48.39 o 
   5   4  -7      478.35      537.57    121.96 o 
   7   4  -7      459.54      457.56     66.24 o 
   9   4  -7       64.38      117.54    117.10 o 
  11   4  -7       92.65       71.22     89.48 o 
  13   4  -7      349.72      296.08     61.43 o 
  15   4  -7       32.50       24.10     53.05 o 
  17   4  -7      627.36      835.41     79.02 o 
  19   4  -7      279.72      216.88    107.37 o 
  21   4  -7      218.83       83.99     79.19 o 
   2   5  -7      493.71      518.10    108.39 o 
   4   5  -7     2100.05     2261.50    176.25 o 
   6   5  -7     1415.19     1362.00     98.87 o 
   8   5  -7       22.38       27.38     67.84 o 
  10   5  -7       21.59       74.33    123.88 o 
  12   5  -7       41.52       69.70     55.49 o 
  14   5  -7      237.44      129.36     71.33 o 
  16   5  -7      522.56      388.25     77.19 o 
  18   5  -7       15.12      -78.99     75.60 o 
  20   5  -7       44.06      -47.77     93.47 o 
   7   6  -7      259.37      201.06     90.26 o 
   9   6  -7      423.87      355.26     63.69 o 
  11   6  -7       65.53      -43.32     56.93 o 
  13   6  -7      168.93      110.70     62.17 o 
  15   6  -7       78.92      124.02     67.43 o 
  17   6  -7      209.69      105.08     92.84 o 
  19   6  -7      311.79      271.15    112.01 o 
   6   7  -7      325.67      226.29     57.42 o 
   8   7  -7      301.14      254.88     56.80 o 
  10   7  -7      363.76      301.75     78.91 o 
  12   7  -7      722.35      646.43     79.31 o 
  14   7  -7      159.37       98.50     87.32 o 
  16   7  -7       15.90      -27.51     80.68 o 
  18   7  -7       45.56     -124.70     83.13 o 
   3   8  -7       16.70      -14.82     55.74 o 
   5   8  -7       46.41       12.46     52.94 o 
   7   8  -7       20.83      -11.02     49.40 o 
  11   8  -7      175.92      173.60     66.71 o 
  13   8  -7       53.62       36.57     80.57 o 
  15   8  -7        0.37      -89.56     71.86 o 
  17   8  -7       78.52       26.89     93.85 o 
   2   9  -7      535.02      418.01     53.27 o 
   4   9  -7      178.59      242.39     54.75 o 
   6   9  -7      138.10      288.77     67.06 o 
   8   9  -7      432.55      301.69     65.77 o 
  10   9  -7       88.78      125.21     99.85 o 
  12   9  -7      288.88      274.58     88.86 o 
  14   9  -7        8.14      -21.03     79.55 o 
   1  10  -7       20.80       64.07     45.45 o 
   3  10  -7       49.77      -29.67     53.43 o 
   5  10  -7       25.27       17.67     61.63 o 
   7  10  -7      163.41      123.09     79.96 o 
   9  10  -7        9.39      -35.55     91.00 o 
  11  10  -7       40.76       53.39     99.11 o 
  13  10  -7        4.76      -68.21     82.02 o 
   2  11  -7      152.46      103.53    103.97 o 
   4  11  -7       93.67       89.56     89.14 o 
   6  11  -7       67.96      110.37     84.45 o 
   8  11  -7      129.31      159.78     93.45 o 
   0   0  -6    22481.77    21985.38    794.39 o 
   2   0  -6    14086.81    13783.32    469.47 o 
   4   0  -6    17485.55    16587.74    567.85 o 
   6   0  -6    45096.67    42834.03   1470.21 o 
   8   0  -6    45627.70    45273.11   1532.89 o 
  10   0  -6    17363.63    16575.35    644.39 o 
  12   0  -6    14458.11    13822.40    561.65 o 
  14   0  -6    22336.77    22456.17    861.36 o 
  16   0  -6    13253.34    13235.20    333.35 o 
  18   0  -6     8794.77     9432.73    456.49 o 
  20   0  -6     5785.39     7028.02    402.95 o 
  22   0  -6     5117.24     4711.94    349.70 o 
  24   0  -6     5315.14     5324.33    373.16 o 
   1   1  -6    14122.01    13855.82    295.60 o 
   3   1  -6    32944.01    31052.56    581.37 o 
   5   1  -6    16706.25    15487.47    391.67 o 
   7   1  -6    25509.43    24682.54    619.13 o 
   9   1  -6    27370.82    27906.45    547.80 o 
  11   1  -6    10266.36     9898.85    354.72 o 
  13   1  -6    13165.91    12537.38    385.61 o 
  15   1  -6    14979.19    14258.52    275.80 o 
  17   1  -6     9864.50     9152.04    201.53 o 
  19   1  -6     6642.19     6179.86    260.74 o 
  21   1  -6     4363.08     4661.78    233.67 o 
  23   1  -6     4960.80     4859.75    332.37 o 
   0   2  -6    12230.21    11752.79    436.58 o 
   2   2  -6    27775.90    26842.01    679.09 o 
   4   2  -6    14167.69    13006.58    264.72 o 
   6   2  -6    26489.79    25410.95    478.58 o 
   8   2  -6    35367.38    35345.52    683.22 o 
  10   2  -6    10825.13    10503.49    249.17 o 
  12   2  -6     7402.52     7411.00    262.04 o 
  14   2  -6     7960.21     7538.72    172.25 o 
  16   2  -6     5681.30     5778.58    147.37 o 
  18   2  -6     5236.54     5024.87    178.89 o 
  20   2  -6     4208.34     4320.42    368.07 o 
  22   2  -6     4155.83     4038.79    248.82 o 
  24   2  -6     3998.61     3651.28    222.25 o 
   1   3  -6    36054.27    34993.79    810.94 o 
   3   3  -6    16512.37    16116.87    416.44 o 
   5   3  -6    24082.13    23924.58    500.40 o 
   7   3  -6    29267.89    29339.43    571.46 o 
   9   3  -6    12961.81    12319.29    283.99 o 
  11   3  -6    10855.99    10683.09    336.80 o 
  13   3  -6     8475.77     7720.86    174.77 o 
  15   3  -6     4075.34     4194.44    141.63 o 
  17   3  -6     4664.82     4897.87    137.90 o 
  19   3  -6     5262.57     5343.66    188.09 o 
  21   3  -6     3564.47     3714.05    162.34 o 
  23   3  -6     3815.12     3438.51    212.14 o 
   2   4  -6    27170.57    28672.69    952.80 o 
   4   4  -6    34504.59    35513.98   1181.12 o 
   6   4  -6    16998.23    17032.43    452.73 o 
   8   4  -6     8811.21     9145.88    259.97 o 
  10   4  -6    12371.10    13241.80    353.85 o 
  12   4  -6     6499.92     6286.99    154.07 o 
  14   4  -6     5898.00     5515.18    147.25 o 
  16   4  -6    11101.40    10677.65    231.04 o 
  18   4  -6     8876.03     9028.10    255.58 o 
  20   4  -6     4892.53     4721.37    182.76 o 
  22   4  -6     2879.96     3005.76    154.20 o 
   7   5  -6    10456.94    10403.02    298.62 o 
   9   5  -6    14248.81    14544.24    268.72 o 
  11   5  -6    14587.92    14803.77    273.54 o 
  13   5  -6     8216.66     8511.78    217.55 o 
  15   5  -6     7118.83     6692.64    189.30 o 
  17   5  -6     5352.81     5413.79    230.83 o 
  19   5  -6     3914.89     3819.83    199.03 o 
  21   5  -6     4093.24     3973.39    212.25 o 
   6   6  -6     9161.03     8998.07    369.47 o 
   8   6  -6     6306.55     6005.53    162.29 o 
  10   6  -6    11820.46    11645.27    231.41 o 
  12   6  -6    10398.81     9939.47    331.71 o 
  14   6  -6     3344.13     3420.25    178.69 o 
  16   6  -6     4566.45     4575.01    210.53 o 
  18   6  -6     4179.80     4170.44    208.61 o 
  20   6  -6     3251.81     3309.98    220.72 o 
   5   7  -6     8030.69     7668.69    359.59 o 
   7   7  -6     3293.58     3486.01    121.05 o 
   9   7  -6     5667.59     5639.67    163.13 o 
  11   7  -6     8561.31     8473.98    249.27 o 
  13   7  -6     3720.09     3424.86    176.27 o 
  15   7  -6     5153.32     5176.54    227.71 o 
  17   7  -6     5455.29     4898.56    257.01 o 
  19   7  -6     3040.97     3225.24    194.31 o 
   0   8  -6    14115.74    14479.62    366.52 o 
   2   8  -6     8121.68     8736.39    252.44 o 
   4   8  -6     5138.91     5072.51    177.42 o 
   6   8  -6     6140.17     6058.82    168.34 o 
   8   8  -6     6502.18     6755.12    183.89 o 
  10   8  -6     6478.06     6127.99    229.07 o 
  12   8  -6     4866.33     4377.72    276.99 o 
  14   8  -6     5174.63     4674.20    213.17 o 
  16   8  -6     3903.63     3452.84    191.08 o 
  18   8  -6     2784.89     3089.26    278.76 o 
   1   9  -6     6865.51     6827.83    235.16 o 
   3   9  -6     5417.29     5304.10    165.76 o 
   5   9  -6     4464.95     4638.68    332.70 o 
   7   9  -6     4451.86     4728.23    416.45 o 
   9   9  -6     4197.60     4565.91    624.26 o 
  11   9  -6     4148.30     4296.90    412.98 o 
  13   9  -6     4235.36     3755.16    274.19 o 
  15   9  -6     3231.48     3265.70    189.31 o 
   0  10  -6     3278.96     3515.79    147.39 o 
   2  10  -6     3901.30     3603.00    141.69 o 
   4  10  -6     2983.68     3341.04    569.47 o 
   6  10  -6     2695.67     2662.70    264.53 o 
   8  10  -6     3248.34     2981.41    361.80 o 
  10  10  -6     2656.36     3028.07    460.84 o 
  12  10  -6     2504.67     2385.25    219.76 o 
  14  10  -6     2552.97     2247.49    231.71 o 
   1  11  -6     3293.98     3300.29    231.86 o 
   3  11  -6     3520.99     4092.75    888.42 o 
   5  11  -6     1840.41     2275.74    430.31 o 
   7  11  -6     1880.92     1971.86    390.78 o 
   9  11  -6     2030.70     2184.03    240.12 o 
  11  11  -6     1542.13     1696.46    216.96 o 
   2  12  -6     3263.29     4587.20   1950.15 o 
   4  12  -6     2872.16     3419.99   1344.76 o 
   6  12  -6     1708.86     1909.71    481.86 o 
   2   1  -5     2341.19     2496.32     80.27 o 
   4   1  -5     8193.60     8123.45    176.43 o 
   6   1  -5     3218.39     3522.57     99.43 o 
   8   1  -5      886.02     1154.24     84.25 o 
  10   1  -5      819.28      824.83     97.41 o 
  12   1  -5      790.38      881.93     55.29 o 
  14   1  -5      398.02      375.96     50.09 o 
  16   1  -5      183.44       76.78     50.30 o 
  18   1  -5      174.68      125.10     63.37 o 
  20   1  -5      208.23       41.44    104.99 o 
  22   1  -5        5.21       23.18    115.22 o 
  24   1  -5       37.78     -169.60    113.16 o 
   1   2  -5     7546.26     7618.76    266.30 o 
   3   2  -5     3647.58     3890.79    102.45 o 
   5   2  -5      197.50      314.91     37.68 o 
   7   2  -5     1830.89     1760.90    118.96 o 
   9   2  -5       45.65       26.40     47.17 o 
  11   2  -5      246.24      180.90     83.55 o 
  13   2  -5      348.48      365.00     39.47 o 
  15   2  -5     1066.09     1136.60     72.55 o 
  17   2  -5      919.09      774.00     88.28 o 
  19   2  -5      241.33      108.53     69.09 o 
  21   2  -5      144.97       -6.17    106.11 o 
  23   2  -5      149.28      161.46    122.19 o 
   2   3  -5     1761.27     2020.50    130.83 o 
   4   3  -5     1752.26     1843.21    149.41 o 
   6   3  -5     8110.37     8559.55    233.52 o 
   8   3  -5      202.87      134.12     53.31 o 
  10   3  -5      762.24      809.83     85.41 o 
  12   3  -5      497.37      482.28     49.26 o 
  14   3  -5      442.99      269.26     54.24 o 
  16   3  -5      334.04      223.00     69.18 o 
  18   3  -5       90.47       33.86     74.38 o 
  20   3  -5      427.86      352.57     83.16 o 
  22   3  -5      100.42       64.17    103.84 o 
  24   3  -5       93.43      192.82    123.26 o 
   5   4  -5      736.66      893.88     89.68 o 
   7   4  -5      852.32      822.09    101.02 o 
   9   4  -5      681.90      776.11     53.30 o 
  11   4  -5       58.37       -3.58     36.62 o 
  13   4  -5      595.01      562.21     58.87 o 
  15   4  -5      586.11      586.56     83.22 o 
  17   4  -5      608.82      553.10     83.82 o 
  19   4  -5      835.72      848.99     98.41 o 
  21   4  -5       18.95      -21.96     73.70 o 
  23   4  -5       23.80      -56.86    199.40 o 
   6   5  -5      246.41      252.93     77.73 o 
   8   5  -5      167.90      252.68     45.59 o 
  10   5  -5      581.87      704.62     60.80 o 
  12   5  -5      132.67       97.93     46.02 o 
  14   5  -5      209.83      169.19     68.36 o 
  16   5  -5      187.42       80.69     80.26 o 
  18   5  -5      858.86      703.27    110.75 o 
  20   5  -5       24.13       -9.83     87.64 o 
  22   5  -5       46.64      -76.54     92.41 o 
   5   6  -5      271.84      236.96     61.43 o 
   7   6  -5       25.23       10.52     40.86 o 
   9   6  -5      774.22      655.75     69.41 o 
  11   6  -5     1080.88     1223.17    117.89 o 
  13   6  -5      694.82      653.76     83.05 o 
  15   6  -5       31.53        9.62     77.54 o 
  17   6  -5      372.68      500.83    103.50 o 
  19   6  -5      414.78      300.75    110.46 o 
  21   6  -5      189.21      180.44    108.18 o 
   2   7  -5     1442.07     1501.06     97.54 o 
   4   7  -5      476.61      459.22     66.30 o 
   6   7  -5      175.51      171.83     51.65 o 
   8   7  -5      406.04      225.73     53.78 o 
  10   7  -5      280.80      335.37    118.72 o 
  12   7  -5      312.65      290.67     85.93 o 
  14   7  -5      127.17      189.91     74.47 o 
  16   7  -5      240.26      362.58    149.84 o 
  18   7  -5      102.12       34.79     87.38 o 
  20   7  -5        8.03      -79.44     95.41 o 
   1   8  -5      657.17      546.69     49.09 o 
   3   8  -5      460.59      510.35     55.81 o 
   5   8  -5      381.67      233.24     37.19 o 
   7   8  -5       78.45      -34.49     66.42 o 
   9   8  -5      105.23       14.89     68.19 o 
  11   8  -5       59.55      -35.10     69.52 o 
  13   8  -5       90.31      -23.80     83.70 o 
  15   8  -5      235.06      255.01     94.44 o 
  17   8  -5      177.56      166.46     96.24 o 
  19   8  -5       86.00      -14.95     97.03 o 
   2   9  -5      967.94      784.74     55.73 o 
   4   9  -5      804.65      611.00    100.14 o 
   6   9  -5      187.75      120.35     71.76 o 
   8   9  -5      608.78      488.97     92.47 o 
  10   9  -5      384.90      283.26     86.16 o 
  12   9  -5        7.85       34.07     82.53 o 
  14   9  -5       76.61       46.01    111.79 o 
  16   9  -5       61.27       11.55    113.12 o 
   1  10  -5       71.83      116.86     91.14 o 
   3  10  -5        6.98      -61.50     81.12 o 
   5  10  -5       41.51       11.55     69.80 o 
   7  10  -5      236.56      127.21     85.24 o 
   9  10  -5      155.75       52.20     79.49 o 
  11  10  -5      433.86      317.35     96.48 o 
  13  10  -5       22.32     -119.44     87.08 o 
  15  10  -5       47.74      -64.31    115.77 o 
   2  11  -5       74.53      130.52     96.60 o 
   4  11  -5       62.02       20.51     82.16 o 
   6  11  -5       23.69       30.23     82.81 o 
   8  11  -5       98.92      130.18     87.51 o 
  10  11  -5       12.52      -66.06     82.77 o 
  12  11  -5       27.55     -126.00     84.00 o 
   3  12  -5       45.38      175.96     95.20 o 
   5  12  -5      129.67       94.06     82.96 o 
   7  12  -5       46.82       14.92     84.21 o 
   0   0  -4    29973.30    35431.23   1130.53 o 
   2   0  -4    44505.52    46485.95   1623.01 o 
   4   0  -4    91953.50    93069.97   3009.29 o 
   6   0  -4    40474.51    39795.37    897.18 o 
   8   0  -4    53088.91    53306.62   1210.88 o 
  10   0  -4    24180.31    23556.07    557.23 o 
  12   0  -4    11745.83    11627.47    316.74 o 
  14   0  -4    15357.60    14926.28    266.20 o 
  16   0  -4    16323.91    16856.59    541.39 o 
  18   0  -4    10509.75    10376.83    486.43 o 
  20   0  -4     7567.09     7597.19    408.85 o 
  22   0  -4     4717.50     4566.37    337.02 o 
  24   0  -4     4708.78     4007.96    317.26 o 
   1   1  -4    30389.63    29768.55    907.67 o 
   3   1  -4    30557.83    29573.93    603.83 o 
   5   1  -4    46664.48    45675.32    857.15 o 
   7   1  -4    36858.39    36252.85    698.01 o 
   9   1  -4    25707.40    25765.14    441.14 o 
  11   1  -4    20225.78    19740.17    344.59 o 
  13   1  -4    18327.39    17769.00    212.60 o 
  15   1  -4    14600.04    14231.78    202.34 o 
  17   1  -4    11586.72    11372.34    281.43 o 
  19   1  -4    10288.39    10624.02    357.65 o 
  21   1  -4     6482.96     6293.55    264.17 o 
  23   1  -4     4311.53     4231.16    229.82 o 
  25   1  -4     3156.07     2772.86    291.89 o 
   0   2  -4    73212.59    76107.74   2414.30 o 
   2   2  -4    38744.61    38002.03    870.67 o 
   4   2  -4    30413.63    29723.66    706.40 o 
   6   2  -4    33724.88    32442.06    619.82 o 
   8   2  -4    21061.35    20301.37    405.71 o 
  10   2  -4    21350.42    21361.42    321.73 o 
  12   2  -4    23738.81    23912.64    327.03 o 
  14   2  -4    11465.66    10793.88    171.94 o 
  16   2  -4     9139.29     8725.62    171.04 o 
  18   2  -4     8234.21     8178.49    228.76 o 
  20   2  -4     7967.10     7434.27    284.01 o 
  22   2  -4     6082.46     5763.00    258.20 o 
  24   2  -4     3799.08     3882.74    226.31 o 
   5   3  -4    24659.20    23276.38    755.90 o 
   7   3  -4    28530.18    28078.38    540.77 o 
   9   3  -4    24217.40    24105.16    359.52 o 
  11   3  -4    16729.26    17063.79    271.01 o 
  13   3  -4    14785.89    14537.16    241.78 o 
  15   3  -4     6557.75     6186.69    140.88 o 
  17   3  -4     2761.42     2583.38    126.26 o 
  19   3  -4     5634.91     5426.34    185.60 o 
  21   3  -4     7240.37     7230.36    225.48 o 
  23   3  -4     5646.69     5681.30    293.51 o 
   6   4  -4    20779.39    20334.20    711.06 o 
   8   4  -4    16053.25    16178.01    313.70 o 
  10   4  -4    11769.40    11566.70    219.95 o 
  12   4  -4    12172.59    11910.62    209.82 o 
  14   4  -4    10181.38    10137.30    221.34 o 
  16   4  -4     5658.53     5734.45    165.94 o 
  18   4  -4     5271.28     5597.89    184.83 o 
  20   4  -4     5425.67     5253.83    194.85 o 
  22   4  -4     4681.63     4735.51    181.66 o 
  24   4  -4     3645.72     3991.33    417.77 o 
   5   5  -4    21473.32    21515.38    411.58 o 
   7   5  -4    14581.85    14541.63    294.01 o 
   9   5  -4    13808.45    14116.25    289.18 o 
  11   5  -4    12606.85    12752.21    544.62 o 
  13   5  -4     4014.12     3892.36    145.26 o 
  15   5  -4     8498.57     8361.75    235.82 o 
  17   5  -4    10440.91    10528.12    346.14 o 
  19   5  -4     5312.49     5220.09    226.22 o 
  21   5  -4     3815.28     3756.65    252.06 o 
  23   5  -4     3313.95     3062.66    192.21 o 
   2   6  -4    17468.88    16521.68    389.02 o 
   4   6  -4    21170.98    20973.30    484.42 o 
   6   6  -4    16771.28    16847.20    398.82 o 
   8   6  -4    11077.51    11042.61    242.23 o 
  10   6  -4     8399.32     8455.99    461.50 o 
  12   6  -4     5124.78     5166.40    205.77 o 
  14   6  -4     9767.91     9749.47    257.95 o 
  16   6  -4    12981.69    12884.77    322.29 o 
  18   6  -4     6365.39     6255.44    250.24 o 
  20   6  -4     3073.41     2872.29    184.29 o 
  22   6  -4     2892.94     2869.50    189.93 o 
   1   7  -4    11752.22    11058.26    198.10 o 
   3   7  -4    12277.03    11684.94    206.73 o 
   5   7  -4    12468.72    12471.29    271.03 o 
   7   7  -4     9416.47     9199.11    281.25 o 
   9   7  -4     5887.30     5792.68    571.75 o 
  11   7  -4     7002.23     7080.25    252.88 o 
  13   7  -4    12130.78    12798.22    800.29 o 
  15   7  -4    10236.16    10232.65    335.57 o 
  17   7  -4     5183.05     5317.84    232.69 o 
  19   7  -4     3352.92     3220.33    192.12 o 
  21   7  -4     2148.28     2240.12    252.36 o 
   0   8  -4    14334.30    13970.09    345.06 o 
   2   8  -4     7311.29     6854.15    141.48 o 
   4   8  -4     4321.55     4198.58    109.86 o 
   6   8  -4     6195.55     5664.08    210.30 o 
   8   8  -4     7050.77     6974.33    244.37 o 
  10   8  -4     9734.00     9446.88    360.77 o 
  12   8  -4     9450.33     9333.02    717.18 o 
  14   8  -4     5082.77     5227.10    226.89 o 
  16   8  -4     3515.40     3390.16    198.18 o 
  18   8  -4     3070.69     3142.60    229.72 o 
   1   9  -4    12402.56    11961.72    345.08 o 
   3   9  -4     4463.35     3880.60    160.65 o 
   5   9  -4     2763.94     2906.90    282.96 o 
   7   9  -4     3424.70     3515.91    259.73 o 
   9   9  -4     5269.89     5220.43    499.56 o 
  11   9  -4     5802.19     5430.46    259.37 o 
  13   9  -4     4147.76     4138.52    345.87 o 
  15   9  -4     3181.95     2971.60    189.48 o 
  17   9  -4     2713.66     2694.84    251.62 o 
   0  10  -4     7508.21     7177.43    339.82 o 
   2  10  -4     8287.76     8055.67    264.25 o 
   4  10  -4     5532.96     5956.67    624.56 o 
   6  10  -4     2374.63     2436.35    150.23 o 
   8  10  -4     3372.85     3267.83    245.21 o 
  10  10  -4     3170.77     3431.76    184.39 o 
  12  10  -4     3148.67     3020.24    177.68 o 
  14  10  -4     3097.70     2882.68    254.72 o 
  16  10  -4     2297.13     2226.02    178.62 o 
   1  11  -4     3197.86     2807.08    214.16 o 
   3  11  -4     4972.28     5288.07    698.52 o 
   5  11  -4     4220.72     4385.98    593.95 o 
   7  11  -4     3358.31     3267.01    367.85 o 
   9  11  -4     3064.13     3398.86    473.16 o 
  11  11  -4     2032.81     2382.12    424.56 o 
  13  11  -4     1621.01     2013.68    351.40 o 
   2  12  -4     2320.89     2486.47    544.03 o 
   4  12  -4     2521.59     2638.92    418.14 o 
   6  12  -4     2358.68     2583.77    387.61 o 
   8  12  -4     1683.31     1810.74    194.54 o 
   2   1  -3    89690.74    95123.02   1774.68 o 
   4   1  -3    30368.19    33596.16    625.21 o 
   6   1  -3     1217.51     1369.81     51.47 o 
   8   1  -3     1769.89     1777.67     92.16 o 
  10   1  -3     3770.00     4140.75     80.63 o 
  12   1  -3      234.71      279.46     31.67 o 
  14   1  -3      509.59      444.66     47.95 o 
  16   1  -3      164.16      118.24     45.23 o 
  18   1  -3     1194.81     1119.44     80.49 o 
  20   1  -3      211.74      173.88    103.68 o 
  22   1  -3      230.15       -6.22    108.35 o 
  24   1  -3        2.08     -212.95    165.63 o 
   5   2  -3      700.12      917.37     51.09 o 
   7   2  -3     2425.77     2545.90     88.78 o 
   9   2  -3     6758.43     7282.72    117.54 o 
  11   2  -3     4304.79     4704.96     91.91 o 
  13   2  -3      139.47      124.38     30.27 o 
  15   2  -3      693.93      685.72     57.36 o 
  17   2  -3      467.93      490.23     58.50 o 
  19   2  -3      403.00      442.02     58.78 o 
  21   2  -3     1156.03     1111.55    268.19 o 
  23   2  -3      213.54       18.30    106.07 o 
  25   2  -3       41.59     -134.18    140.49 o 
   4   3  -3      223.31      240.69     56.93 o 
   6   3  -3      866.51      957.76     52.09 o 
   8   3  -3     3405.11     3702.82     94.32 o 
  10   3  -3      266.37      321.89     38.57 o 
  12   3  -3     2883.79     3067.99     88.06 o 
  14   3  -3      298.22      214.23     46.75 o 
  16   3  -3     1041.89     1145.40     71.58 o 
  18   3  -3      155.39      137.31     57.18 o 
  20   3  -3       97.48      120.27     68.53 o 
  22   3  -3      178.55      294.97    114.81 o 
  24   3  -3       51.70      197.53    117.31 o 
   5   4  -3     4649.48     4905.97    121.72 o 
   7   4  -3     2033.08     2350.52     83.49 o 
   9   4  -3      634.81      726.46     57.25 o 
  11   4  -3      377.73      350.92     69.35 o 
  13   4  -3      249.56      227.65     68.63 o 
  15   4  -3      350.12      423.05     67.95 o 
  17   4  -3      282.52      332.25     58.52 o 
  19   4  -3      206.17      139.21     63.97 o 
  21   4  -3      112.01      116.86     88.11 o 
  23   4  -3       59.27      189.67    108.32 o 
   2   5  -3     4377.44     4490.52    140.42 o 
   4   5  -3     2625.28     2905.78     92.96 o 
   6   5  -3     3120.59     3497.74    106.55 o 
   8   5  -3       45.04       59.87     50.89 o 
  10   5  -3      267.62      218.70     65.41 o 
  12   5  -3      654.12      724.92     91.96 o 
  14   5  -3     1720.55     1860.58    186.43 o 
  16   5  -3       61.60       31.29     67.70 o 
  18   5  -3       75.61      -44.00    101.60 o 
  20   5  -3       89.86       20.50     94.29 o 
  22   5  -3       54.73       41.30     88.50 o 
   1   6  -3       43.64       -2.22     25.61 o 
   3   6  -3     1276.13     1104.84     49.87 o 
   5   6  -3      294.60      324.37     31.45 o 
   7   6  -3     1002.59      950.33     46.65 o 
   9   6  -3       59.79       73.07     63.53 o 
  11   6  -3     1055.17     1168.33    110.91 o 
  13   6  -3       96.44      265.13     92.84 o 
  15   6  -3      644.61      704.70    113.85 o 
  17   6  -3      100.33       29.67     76.25 o 
  19   6  -3      144.84       50.23     79.21 o 
  21   6  -3       44.13      -60.67     88.71 o 
   2   7  -3      379.26      360.88     43.56 o 
   4   7  -3      574.48      615.68     45.08 o 
   6   7  -3       48.19       21.59     29.51 o 
   8   7  -3      178.27      248.06     72.45 o 
  10   7  -3      437.25      416.14     84.79 o 
  12   7  -3      326.20      443.09     98.40 o 
  14   7  -3      956.15      893.55    130.38 o 
  16   7  -3       25.45     -151.79    146.76 o 
  18   7  -3        5.75     -101.61    107.21 o 
  20   7  -3      102.88      -63.03     94.05 o 
   1   8  -3       17.45      -34.14     52.58 o 
   3   8  -3      619.92      681.01     73.89 o 
   5   8  -3      246.77      176.16     69.68 o 
   7   8  -3      207.85       83.54     67.53 o 
   9   8  -3      213.82      105.82     74.51 o 
  11   8  -3      124.69      138.74     83.08 o 
  13   8  -3      110.94       23.75     83.92 o 
  15   8  -3      182.19       63.91    118.28 o 
  17   8  -3       88.08     -188.90    147.86 o 
  19   8  -3       53.87     -128.61    179.62 o 
   2   9  -3     1117.68     1165.36     97.00 o 
   4   9  -3       60.92      131.32     72.79 o 
   6   9  -3      377.17      285.15     82.21 o 
   8   9  -3        9.79       23.50     71.17 o 
  10   9  -3      211.94       17.90     77.18 o 
  12   9  -3      116.60       53.55     89.16 o 
  14   9  -3        4.84      -73.46    150.14 o 
  16   9  -3       43.31     -113.93     93.25 o 
  18   9  -3       73.85     -280.26    216.16 o 
   1  10  -3      420.97      433.47     80.48 o 
   3  10  -3      378.71      247.86     83.42 o 
   5  10  -3        3.36      -63.31     72.12 o 
   7  10  -3      102.75       -9.35     75.78 o 
   9  10  -3        3.83       -8.64     77.17 o 
  11  10  -3      159.97      125.11     95.92 o 
  13  10  -3      146.16       48.72     93.83 o 
  15  10  -3       61.81      -53.17    211.35 o 
   2  11  -3      223.86      253.49    100.14 o 
   4  11  -3      487.57      587.75    105.11 o 
   6  11  -3      106.52       71.15     86.89 o 
   8  11  -3       98.03       44.76     88.92 o 
  10  11  -3      103.95       93.74     93.26 o 
  12  11  -3       29.93      -73.11     86.43 o 
   1  12  -3        4.61       70.35    131.11 o 
   3  12  -3       28.09      -73.14     77.69 o 
   5  12  -3       35.16      -60.19     81.11 o 
   7  12  -3       21.58       -9.07    120.20 o 
   9  12  -3       89.83      -60.26     82.41 o 
   2  13  -3       12.93       48.38    170.19 o 
   0   0  -2   106519.07   100327.63   3229.79 o 
   2   0  -2    83281.66    84393.58   2747.93 o 
   4   0  -2    62448.71    65142.54   1425.02 o 
   6   0  -2     9527.79     9090.38    234.80 o 
   8   0  -2    43020.63    45767.59    716.11 o 
  10   0  -2    24007.45    22993.53    382.59 o 
  12   0  -2    28227.39    28778.86    546.33 o 
  14   0  -2     6006.34     5420.74    146.51 o 
  16   0  -2    12380.78    12498.91    283.82 o 
  18   0  -2    11286.43    10797.38    617.33 o 
  20   0  -2     8952.33     8834.20    750.44 o 
  22   0  -2     4610.36     4956.78    338.20 o 
  24   0  -2     3657.02     3315.04    282.89 o 
   1   1  -2    57007.18    57285.19   1867.70 o 
   3   1  -2    36194.28    36486.42    669.86 o 
   5   1  -2    41962.16    43052.30    680.05 o 
   7   1  -2    45547.04    47016.71    608.14 o 
   9   1  -2    32742.64    33379.76    379.45 o 
  11   1  -2    29227.95    29132.30    394.15 o 
  13   1  -2    18437.33    18197.84    303.95 o 
  15   1  -2    10351.08    10461.76    170.49 o 
  17   1  -2    11050.97    10964.52    206.85 o 
  19   1  -2     9306.24     9337.81    215.36 o 
  21   1  -2     7521.34     7761.76    195.87 o 
  23   1  -2     4184.69     4547.19    330.09 o 
  25   1  -2     3723.25     3764.01    317.85 o 
   4   2  -2    60340.39    61206.20   1614.90 o 
   6   2  -2    32477.21    32920.93    520.21 o 
   8   2  -2    13411.14    12932.60    191.37 o 
  10   2  -2    26515.09    26043.97    318.33 o 
  12   2  -2    27155.85    27337.99    378.97 o 
  14   2  -2    21634.35    21528.18    341.65 o 
  16   2  -2    17532.20    17369.04    294.95 o 
  18   2  -2     8481.09     8450.67    178.01 o 
  20   2  -2     8313.77     8234.87    176.11 o 
  22   2  -2     5838.62     5774.08    199.83 o 
  24   2  -2     3823.72     3957.67    314.31 o 
   3   3  -2    40919.03    43897.05    923.22 o 
   5   3  -2    46201.06    45601.11    797.29 o 
   7   3  -2    24888.18    25451.18    658.36 o 
   9   3  -2    20541.79    20241.31    352.18 o 
  11   3  -2    22016.00    21873.56    344.09 o 
  13   3  -2    17530.51    17380.15    288.05 o 
  15   3  -2    19129.42    18913.07    311.95 o 
  17   3  -2    11484.31    10969.87    213.54 o 
  19   3  -2     8534.50     8296.20    181.45 o 
  21   3  -2     7010.08     6860.13    170.88 o 
  23   3  -2     4677.40     5177.72    348.38 o 
  25   3  -2     2267.29     2326.40    270.50 o 
   0   4  -2    40285.89    41241.41    870.56 o 
   2   4  -2    49084.31    50697.89   1064.62 o 
   4   4  -2    13528.21    14400.44    272.03 o 
   6   4  -2    25572.38    25707.16    473.78 o 
   8   4  -2    24884.89    25781.23    642.85 o 
  10   4  -2    23587.31    23685.06    596.75 o 
  12   4  -2    17555.79    17961.80    471.32 o 
  14   4  -2    13875.30    13816.70    243.75 o 
  16   4  -2     5915.65     6116.02    145.45 o 
  18   4  -2     6319.67     6194.81    148.82 o 
  20   4  -2     4886.06     5031.98    137.28 o 
  22   4  -2     5691.85     5056.17    442.94 o 
  24   4  -2     3244.79     3016.37    272.86 o 
   1   5  -2    29791.65    30163.79    460.67 o 
   3   5  -2    23409.36    24136.85    373.94 o 
   5   5  -2    23135.09    22994.45    371.78 o 
   7   5  -2    25558.06    29158.21    779.73 o 
   9   5  -2    16467.32    16854.34    439.98 o 
  11   5  -2     9034.77     9308.58    285.92 o 
  13   5  -2     8235.69     8199.12    271.74 o 
  15   5  -2     8492.07     8531.66    345.43 o 
  17   5  -2     8574.39     8024.06    235.12 o 
  19   5  -2     6877.55     6807.23    249.40 o 
  21   5  -2     3827.07     3859.39    167.98 o 
  23   5  -2     3627.61     3740.07    202.59 o 
   0   6  -2    19588.48    20194.52    719.17 o 
   2   6  -2    23268.95    23784.42    589.62 o 
   4   6  -2    20239.74    20657.52    419.34 o 
   6   6  -2    16882.17    16640.22    347.93 o 
   8   6  -2    16909.73    16331.10    432.44 o 
  10   6  -2     8575.91     8528.86    349.11 o 
  12   6  -2     7280.82     7615.84    260.40 o 
  14   6  -2    14333.89    14861.72    431.98 o 
  16   6  -2     7686.78     8275.93    296.99 o 
  18   6  -2     5365.55     5434.56    191.78 o 
  20   6  -2     3828.07     3426.17    166.27 o 
  22   6  -2     3211.62     3067.26    187.26 o 
   1   7  -2     6619.86     5849.56    196.31 o 
   3   7  -2    16768.61    15777.37    415.07 o 
   5   7  -2    15787.82    15990.63    341.48 o 
   7   7  -2    16722.46    16084.74    434.18 o 
   9   7  -2    10160.71    10490.89    498.23 o 
  11   7  -2     6633.68     6975.62    248.17 o 
  13   7  -2    12470.37    12632.67    384.58 o 
  15   7  -2     6951.40     6956.16    269.87 o 
  17   7  -2     3793.15     3888.18    203.11 o 
  19   7  -2     4044.06     3874.72    181.77 o 
  21   7  -2     3029.07     3133.26    179.96 o 
   0   8  -2     6580.68     7268.13    327.29 o 
   2   8  -2    10533.83    10252.25    299.10 o 
   4   8  -2    12500.00    13086.63    297.46 o 
   6   8  -2     7955.62     8435.46    292.85 o 
   8   8  -2     9741.01     8336.70    275.81 o 
  10   8  -2     6463.43     7053.77    253.24 o 
  12   8  -2     7992.07     8170.17    288.83 o 
  14   8  -2     5020.81     4940.98    224.28 o 
  16   8  -2     3738.53     4062.36    226.03 o 
  18   8  -2     3450.26     3168.19    293.44 o 
  20   8  -2     2755.07     2587.50    206.35 o 
   1   9  -2     7923.66     7679.91    248.89 o 
   3   9  -2     7089.33     7316.22    200.45 o 
   5   9  -2     6879.85     6688.16    241.03 o 
   7   9  -2     7091.66     7621.01    266.02 o 
   9   9  -2     7525.00     7522.57    269.31 o 
  11   9  -2     5107.21     5668.91    235.30 o 
  13   9  -2     3194.20     3070.08    178.95 o 
  15   9  -2     2585.13     2579.32    307.89 o 
  17   9  -2     2532.86     2879.75    204.91 o 
   0  10  -2     8428.58     8402.35    388.20 o 
   2  10  -2     5807.76     6606.76    248.94 o 
   4  10  -2     5727.05     5780.71    322.12 o 
   6  10  -2     5903.68     5631.55    228.07 o 
   8  10  -2     4247.80     4826.64    215.26 o 
  10  10  -2     4212.38     3847.91    192.05 o 
  12  10  -2     3207.82     3377.90    192.33 o 
  14  10  -2     2277.12     2131.05    167.06 o 
  16  10  -2     2684.47     2588.29    188.66 o 
   1  11  -2     3106.16     3195.53    557.08 o 
   3  11  -2     3330.61     3567.92    185.64 o 
   5  11  -2     4986.43     5227.70    224.66 o 
   7  11  -2     3818.12     3776.58    191.17 o 
   9  11  -2     2926.54     2810.00    171.17 o 
  11  11  -2     2744.87     2708.79    184.59 o 
  13  11  -2     2061.95     2313.06    188.02 o 
   0  12  -2     2341.97     3165.93    278.32 o 
   2  12  -2     1999.04     1872.04    149.57 o 
   4  12  -2     1935.77     2100.76    157.28 o 
   6  12  -2     2290.26     2639.77    168.06 o 
   8  12  -2     2108.60     2287.73    196.68 o 
  10  12  -2     2529.11     2512.42    178.30 o 
   1  13  -2     1947.57     2468.47    373.97 o 
   3  13  -2     1638.09     2248.38    262.09 o 
   2   1  -1    19326.20    21727.22    488.48 o 
   4   1  -1     1982.92     2000.75     59.97 o 
   6   1  -1    12255.07    13602.68    170.38 o 
   8   1  -1      438.42      431.09     28.30 o 
  10   1  -1    14732.81    16073.13    234.99 o 
  12   1  -1     4626.22     5154.60    100.28 o 
  14   1  -1       63.06       32.81     30.90 o 
  16   1  -1      267.67      190.81     48.52 o 
  18   1  -1      116.74        9.13     51.36 o 
  20   1  -1      313.06      319.43     67.83 o 
  22   1  -1       55.17      100.18     66.61 o 
  24   1  -1       49.89      -11.50    132.06 o 
   1   2  -1      967.71     1028.58     49.61 o 
   3   2  -1    11680.46    13306.89    247.11 o 
   5   2  -1     2988.27     3199.70     77.67 o 
   7   2  -1     2993.51     3238.42     81.80 o 
   9   2  -1     1090.01     1113.65     48.73 o 
  11   2  -1     1932.36     2034.71     58.40 o 
  13   2  -1      518.87      584.85     39.28 o 
  15   2  -1      224.11      197.60     48.17 o 
  17   2  -1     1241.24     1264.00     75.40 o 
  19   2  -1     1347.64     1317.48     79.72 o 
  21   2  -1     1382.98     1143.79    119.27 o 
  23   2  -1        8.32       97.63     75.99 o 
  25   2  -1       45.36     -201.55    134.37 o 
   2   3  -1    14115.82    15970.24    247.14 o 
   4   3  -1     4118.98     4341.27    138.23 o 
   6   3  -1     5201.80     5990.57    176.60 o 
   8   3  -1     4103.16     4309.10    102.39 o 
  10   3  -1       69.45       69.14     35.37 o 
  12   3  -1     1263.46     1488.29     74.56 o 
  14   3  -1      403.00      406.18     55.00 o 
  16   3  -1      416.00      403.43     55.57 o 
  18   3  -1      279.36      288.08     57.16 o 
  20   3  -1      455.87      542.51     64.57 o 
  22   3  -1       62.95       56.49    133.28 o 
  24   3  -1       68.61      353.01    113.18 o 
   1   4  -1     3562.17     3583.84    152.51 o 
   3   4  -1      582.54      657.04     33.29 o 
   5   4  -1     4396.99     4715.63     91.94 o 
   7   4  -1     3403.19     3954.77    157.99 o 
   9   4  -1     1209.31     1262.83     90.39 o 
  11   4  -1      236.39      186.16     48.24 o 
  13   4  -1      293.10      376.07     64.26 o 
  15   4  -1     1465.96     1440.76     75.69 o 
  17   4  -1      793.16      812.81     70.10 o 
  19   4  -1      270.49      254.71     56.08 o 
  21   4  -1       68.15       46.21     58.01 o 
  23   4  -1       19.44      116.24     74.66 o 
   2   5  -1     7977.49     8332.68    230.56 o 
   4   5  -1     3742.31     4157.88    119.74 o 
   6   5  -1     1614.59     1849.77     72.55 o 
   8   5  -1      311.82      360.36     38.91 o 
  10   5  -1     1175.48     1328.80    247.17 o 
  12   5  -1     1253.78     1476.55    118.76 o 
  14   5  -1     2295.21     2325.71    154.19 o 
  16   5  -1      725.11      611.28    115.15 o 
  18   5  -1      954.24     1026.88     84.94 o 
  20   5  -1       47.68        2.43     60.12 o 
  22   5  -1        1.35      -19.48     59.42 o 
  24   5  -1       61.46     -116.40     99.20 o 
   1   6  -1     3056.66     3128.64    124.61 o 
   3   6  -1     2178.41     2467.14     91.20 o 
   5   6  -1      413.76      553.39     50.06 o 
   7   6  -1      761.82      749.92     53.67 o 
   9   6  -1      812.86     1042.03    119.39 o 
  11   6  -1     4988.52     5426.55    212.59 o 
  13   6  -1     1958.94     1962.34    141.63 o 
  15   6  -1     1127.59      999.60    123.49 o 
  17   6  -1      335.72      115.31    143.36 o 
  19   6  -1      135.18       13.67    130.49 o 
  21   6  -1       81.18       18.08     87.92 o 
  23   6  -1       97.70       35.83     92.54 o 
   2   7  -1      141.55      107.92     51.26 o 
   4   7  -1      146.17      129.75     45.56 o 
   6   7  -1      241.50      329.67     56.74 o 
   8   7  -1      476.00      618.29     88.97 o 
  10   7  -1     1071.26     1101.62    114.39 o 
  12   7  -1      101.67       44.95     76.48 o 
  14   7  -1     2058.79     2015.21    151.89 o 
  16   7  -1      131.50      -41.15     95.26 o 
  18   7  -1      145.19     -140.66     93.77 o 
  20   7  -1       77.53       32.31    112.50 o 
  22   7  -1        9.55     -204.35    141.51 o 
   1   8  -1      161.16      142.23     80.60 o 
   3   8  -1     1724.51     1771.20     93.39 o 
   5   8  -1      189.30      205.34     76.36 o 
   7   8  -1        7.27      -97.69     65.13 o 
   9   8  -1      156.09      158.85     83.08 o 
  11   8  -1      759.82      869.71    118.73 o 
  13   8  -1      395.98      365.06    104.51 o 
  15   8  -1       45.59      -77.53     97.08 o 
  17   8  -1      394.04      270.78    114.42 o 
  19   8  -1       64.59     -266.25    200.08 o 
   2   9  -1      112.61       84.79     55.82 o 
   4   9  -1     1769.15     1975.54    132.85 o 
   6   9  -1      374.93      277.91     87.26 o 
   8   9  -1       98.71       97.78    115.11 o 
  10   9  -1      166.99      180.14     88.04 o 
  12   9  -1      112.11       40.08     86.99 o 
  14   9  -1       41.14      -59.91     91.82 o 
  16   9  -1       45.59       76.84    104.60 o 
  18   9  -1       62.95     -200.02    258.33 o 
   1  10  -1      799.32      926.05     83.44 o 
   3  10  -1      835.06      749.65    141.43 o 
   5  10  -1       29.80       36.39     77.08 o 
   7  10  -1      181.41      -53.71     74.05 o 
   9  10  -1      193.65      104.17     86.31 o 
  11  10  -1       58.31        3.74     80.72 o 
  13  10  -1       68.44       -0.44     90.00 o 
  15  10  -1       59.23     -146.49    149.85 o 
  17  10  -1       36.40     -163.69    196.31 o 
   2  11  -1       15.75      126.12     75.76 o 
   4  11  -1      507.97      398.85    142.46 o 
   6  11  -1      122.78      120.24     87.47 o 
   8  11  -1       58.71      -24.13     97.92 o 
  10  11  -1       11.78       51.30     91.98 o 
  12  11  -1        6.81     -105.85     89.47 o 
  14  11  -1       33.20      -65.28    105.92 o 
   1  12  -1       22.64      -87.32    104.11 o 
   3  12  -1        1.55      125.92    134.28 o 
   5  12  -1       16.23      -94.23     90.85 o 
   7  12  -1       28.20       95.54     89.45 o 
   9  12  -1       11.77      -32.87     92.93 o 
  11  12  -1       30.29       -8.58    101.49 o 
   2  13  -1       12.18       18.15    109.95 o 
   4  13  -1       15.09      -54.85     86.05 o 
   2   0   0   147160.45   138358.41   9339.89 o 
   4   0   0     2008.96     1926.85     56.39 o 
   6   0   0     5209.13     4886.08    201.00 o 
   8   0   0    11392.50    11019.43    231.61 o 
  10   0   0    42157.40    41664.79    789.76 o 
  12   0   0    28841.57    29230.55    572.17 o 
  14   0   0     3100.20     2682.02    107.51 o 
  16   0   0    16048.81    16635.15    546.02 o 
  18   0   0     7021.48     7484.40    262.85 o 
  20   0   0    10613.48    10641.74    335.25 o 
  22   0   0     4907.18     4670.75    255.68 o 
  24   0   0     3023.40     3974.19    283.19 o 
  26   0   0     4315.94     4863.42    311.06 o 
   1   1   0   127674.14   130724.24   2955.54 o 
   3   1   0    21266.69    21537.69    347.87 o 
   5   1   0    36303.87    38536.30    556.13 o 
   7   1   0    40482.67    40668.55    590.35 o 
   9   1   0    53454.41    54340.69    718.55 o 
  11   1   0    28371.02    29403.72    404.52 o 
  13   1   0     3604.95     3175.58     78.62 o 
  15   1   0    12547.52    13389.35    211.27 o 
  17   1   0    13909.15    13879.56    248.33 o 
  19   1   0     6188.29     6322.52    172.93 o 
  21   1   0     7791.68     7994.43    201.68 o 
  23   1   0     4044.78     4422.15    195.42 o 
  25   1   0     4118.99     4925.35    362.46 o 
   0   2   0      183.93      152.49     34.81 o 
   2   2   0    24038.47    23959.35    452.90 o 
   4   2   0    24219.05    24661.62    563.04 o 
   6   2   0    14018.37    13832.41    240.66 o 
   8   2   0    29739.27    28873.65    479.09 o 
  10   2   0    14384.75    13463.08    217.74 o 
  12   2   0    19884.85    18866.73    272.90 o 
  14   2   0    27614.07    27586.40    429.55 o 
  16   2   0    24895.43    26221.01    417.21 o 
  18   2   0     9085.35     8927.11    184.98 o 
  20   2   0     5048.40     4929.57    133.02 o 
  22   2   0     5352.88     5660.57    190.13 o 
  24   2   0     3995.27     4138.05    435.84 o 
   1   3   0    18762.24    17145.33    414.85 o 
   3   3   0    20036.89    19179.25    460.85 o 
   5   3   0    27213.19    27624.75    529.02 o 
   7   3   0    23934.43    23087.65    449.63 o 
   9   3   0    15218.06    13778.90    251.55 o 
  11   3   0    18835.20    18237.83    326.09 o 
  13   3   0    25422.37    25732.35    448.97 o 
  15   3   0    24010.72    24988.89    398.44 o 
  17   3   0    20913.79    21239.26    353.06 o 
  19   3   0    11514.75    11407.64    221.55 o 
  21   3   0     4433.55     4643.77    290.17 o 
  23   3   0     3226.21     3168.23    158.19 o 
  25   3   0     2285.67     3097.17    187.67 o 
   0   4   0    15233.52    15211.34    535.40 o 
   2   4   0    51060.14    52946.73    992.01 o 
   4   4   0    35326.89    36793.55    698.70 o 
   6   4   0    23221.24    22349.60    438.07 o 
   8   4   0    30692.62    31168.23    745.51 o 
  10   4   0    39477.91    40169.96    769.37 o 
  12   4   0    13263.51    13558.15    304.01 o 
  14   4   0    14935.78    14919.18    335.52 o 
  16   4   0    10466.45    10069.50    197.44 o 
  18   4   0    13759.07    13311.34    247.36 o 
  20   4   0     5999.62     5853.01    168.72 o 
  22   4   0     3207.78     3255.71    320.97 o 
  24   4   0     3181.43     3550.31    174.45 o 
   1   5   0    31016.04    32277.72    881.12 o 
   3   5   0    41853.23    43936.54   1056.76 o 
   5   5   0    10084.02    10306.88    224.48 o 
   7   5   0    31232.97    32486.25    740.86 o 
   9   5   0    20789.47    21392.40    541.77 o 
  11   5   0     7391.75     6684.45    228.97 o 
  13   5   0    18664.06    19542.06    520.77 o 
  15   5   0     8369.10     8444.88    232.60 o 
  17   5   0     3985.37     3979.22    160.70 o 
  19   5   0     8726.57     8784.50    273.92 o 
  21   5   0     3318.25     3281.88    150.83 o 
  23   5   0     3583.66     3823.24    145.18 o 
   0   6   0    11217.57    12537.45    472.42 o 
   2   6   0    22568.11    21638.35    689.68 o 
   4   6   0    10129.86     9916.66    224.08 o 
   6   6   0    13957.33    13517.59    289.71 o 
   8   6   0    14380.66    15136.20    687.24 o 
  10   6   0    10263.09    10463.96    315.33 o 
  12   6   0    17658.34    18092.19    492.04 o 
  14   6   0     8628.36     9078.01    304.97 o 
  16   6   0     1696.87     1757.18    152.60 o 
  18   6   0     5330.37     4687.49    512.46 o 
  20   6   0     3113.73     2868.44    165.20 o 
  22   6   0     3539.42     4051.60    184.12 o 
   1   7   0     2296.26     1783.85    102.34 o 
   3   7   0    15558.98    16059.04    478.86 o 
   5   7   0    26023.68    26884.09    541.11 o 
   7   7   0    16206.30    17867.70    695.43 o 
   9   7   0    12032.02    12744.00    371.37 o 
  11   7   0     9336.60     9860.71    318.09 o 
  13   7   0     3884.45     4124.74    198.61 o 
  15   7   0     4107.15     3866.64    204.02 o 
  17   7   0     4833.93     5081.96    238.88 o 
  19   7   0     3453.33     3378.87    313.20 o 
  21   7   0     4495.53     4494.12    291.78 o 
   0   8   0    11644.18    11900.28    473.60 o 
   2   8   0    15681.31    17221.25    371.64 o 
   4   8   0    19701.37    20184.88    426.46 o 
   6   8   0     9233.79     8890.49    284.34 o 
   8   8   0     7401.59     8150.30    494.54 o 
  10   8   0     5159.98     5022.85    224.11 o 
  12   8   0     4851.18     5070.90    225.68 o 
  14   8   0     7857.71     7748.95    287.49 o 
  16   8   0     5409.96     5056.77    369.84 o 
  18   8   0     2468.19     2391.28    189.97 o 
  20   8   0     3743.60     4187.11    267.40 o 
   1   9   0     3734.18     3428.47    130.43 o 
   3   9   0    10439.36    11526.56    301.83 o 
   5   9   0    13507.67    14066.13    407.40 o 
   7   9   0    11866.13    11525.13    823.01 o 
   9   9   0     8350.85     9067.14    348.52 o 
  11   9   0     4152.08     4560.92    212.38 o 
  13   9   0     2753.08     2704.47    173.79 o 
  15   9   0     2129.26     2099.14    180.47 o 
  17   9   0     2891.68     2614.95    195.95 o 
  19   9   0     2483.56     2760.76    317.11 o 
   0  10   0     4701.71     4634.95    273.01 o 
   2  10   0     2443.99     2036.75    137.27 o 
   4  10   0     4351.66     4431.00    197.32 o 
   6  10   0     8074.81     8328.45    333.26 o 
   8  10   0     7003.74     6264.19    246.48 o 
  10  10   0     3547.90     3808.15    198.28 o 
  12  10   0     2348.84     2380.52    167.69 o 
  14  10   0     1415.52     1698.34    177.43 o 
  16  10   0     2835.66     3089.20    249.11 o 
   1  11   0     3982.74     3693.72    181.00 o 
   3  11   0     1754.44     1683.53    144.21 o 
   5  11   0     3085.67     3219.62    223.52 o 
   7  11   0     3063.92     3004.51    177.35 o 
   9  11   0     2174.09     2324.22    174.45 o 
  11  11   0     2817.59     2762.38    184.99 o 
  13  11   0     3026.85     3075.53    197.26 o 
   0  12   0     2274.08     2412.09    227.14 o 
   2  12   0     2193.77     2296.85    159.70 o 
   4  12   0     2442.38     2656.41    171.30 o 
   6  12   0     2383.29     2200.43    168.56 o 
   8  12   0     2215.10     2360.61    177.50 o 
  10  12   0     3129.60     2930.68    189.92 o 
   1  13   0     2540.97     2944.95    185.28 o 
   3  13   0     1664.76     1787.56    279.35 o 
   5  13   0     1618.03     1583.04    272.54 o 
   2   1   1    19324.95    20991.71    282.04 o 
   4   1   1     1986.42     1962.09     64.90 o 
   6   1   1    12259.90    13297.39    208.91 o 
   8   1   1      438.38      519.49     33.90 o 
  10   1   1    14733.42    16512.51    236.22 o 
  12   1   1     4625.03     5245.29    180.96 o 
  14   1   1       62.87       12.22     33.59 o 
  16   1   1      268.06      231.76     51.22 o 
  18   1   1      116.19       99.08     53.73 o 
  20   1   1      312.72      433.95     87.22 o 
  22   1   1       55.24      130.46    123.59 o 
  24   1   1       50.02      380.52    102.09 o 
  26   1   1       22.15      384.80    104.00 o 
   1   2   1      969.51     1072.99     66.12 o 
   3   2   1    11675.58    13038.68    310.06 o 
   5   2   1     2988.86     3194.23     77.04 o 
   7   2   1     2999.55     3372.20     71.31 o 
   9   2   1     1090.03     1195.32     48.42 o 
  11   2   1     1936.83     2078.48     64.71 o 
  13   2   1      517.01      545.31     39.49 o 
  15   2   1      224.19      179.59     49.26 o 
  17   2   1     1245.04     1154.65     74.68 o 
  19   2   1     1345.63     1271.23     99.52 o 
  21   2   1     1383.78     1444.00    206.89 o 
  23   2   1        8.25      369.86    110.08 o 
  25   2   1       45.17      398.36    102.16 o 
   2   3   1    14110.10    15027.92    359.02 o 
   4   3   1     4113.95     4257.48     89.15 o 
   6   3   1     5206.43     5844.47    135.72 o 
   8   3   1     4105.33     4526.93    127.01 o 
  10   3   1       70.01       54.74     45.89 o 
  12   3   1     1263.13     1460.89     71.42 o 
  14   3   1      403.99      405.42     55.71 o 
  16   3   1      415.38      388.08     56.48 o 
  18   3   1      280.24      277.78     75.46 o 
  20   3   1      455.77      419.52     71.01 o 
  22   3   1       62.56       38.04     73.72 o 
  24   3   1       68.76      251.45    215.84 o 
   1   4   1     3564.10     3523.36     97.49 o 
   3   4   1      580.69      680.95     43.64 o 
   5   4   1     4394.56     4884.44    121.38 o 
   7   4   1     3402.87     4068.59    167.33 o 
   9   4   1     1207.85     1295.61     77.05 o 
  11   4   1      236.80      191.44     51.49 o 
  13   4   1      292.83      287.89     63.89 o 
  15   4   1     1467.47     1525.88    101.52 o 
  17   4   1      791.21      667.07     77.19 o 
  19   4   1      270.08      203.18     64.49 o 
  21   4   1       68.54       -4.64     61.90 o 
  23   4   1       19.34      -36.50     61.85 o 
   2   5   1     7971.25     7928.33    303.90 o 
   4   5   1     3739.67     4479.41    120.72 o 
   6   5   1     1616.50     2024.18     78.36 o 
   8   5   1      312.07      275.74     66.39 o 
  10   5   1     1175.54     1353.42    104.97 o 
  12   5   1     1254.95     1432.97    123.38 o 
  14   5   1     2298.18     2290.10    141.81 o 
  16   5   1      728.22      645.73     87.15 o 
  18   5   1      952.88      820.11     94.47 o 
  20   5   1       47.13      -34.74     61.76 o 
  22   5   1        1.45        0.46     63.92 o 
  24   5   1       62.23       67.50     69.48 o 
   1   6   1     3055.07     2934.75    100.36 o 
   3   6   1     2174.85     2516.00     92.48 o 
   5   6   1      414.97      458.14     48.54 o 
   7   6   1      761.94      791.04     55.54 o 
   9   6   1      812.52      786.24     94.61 o 
  11   6   1     4988.80     5182.75    206.81 o 
  13   6   1     1958.64     2135.16    244.10 o 
  15   6   1     1127.94     1274.29    142.70 o 
  17   6   1      335.21       71.66    101.15 o 
  19   6   1      135.63       22.82    185.46 o 
  21   6   1       81.02       23.23    112.76 o 
  23   6   1       98.41       54.43    116.15 o 
   2   7   1      141.73      197.07     45.68 o 
   4   7   1      147.24      205.56     46.93 o 
   6   7   1      241.12      307.66     74.24 o 
   8   7   1      475.75      562.96    113.04 o 
  10   7   1     1070.17     1051.18    117.77 o 
  12   7   1      101.10      106.29     90.74 o 
  14   7   1     2059.01     2123.32    215.71 o 
  16   7   1      131.04      -88.68     87.11 o 
  18   7   1      144.82     -104.24    140.56 o 
  20   7   1       76.45      -17.92    106.81 o 
  22   7   1        9.69     -162.12    108.08 o 
   1   8   1      161.34      166.30     50.68 o 
   3   8   1     1723.80     1676.17     95.37 o 
   5   8   1      189.79      250.22     77.19 o 
   7   8   1        7.33       12.34     75.20 o 
   9   8   1      154.40       45.79     78.86 o 
  11   8   1      759.31      877.85    146.60 o 
  13   8   1      396.26      394.70    103.52 o 
  15   8   1       44.75      -65.12     95.26 o 
  17   8   1      393.97      197.82    118.14 o 
  19   8   1       63.99     -252.44    168.30 o 
   2   9   1      112.16      160.69     55.64 o 
   4   9   1     1765.25     1811.80    182.89 o 
   6   9   1      375.74       87.97    144.76 o 
   8   9   1       99.65      162.00     87.95 o 
  10   9   1      166.85       89.19     88.81 o 
  12   9   1      112.75       15.56     94.40 o 
  14   9   1       40.95     -125.19     83.46 o 
  16   9   1       45.56     -103.31    118.44 o 
  18   9   1       63.18     -195.36    190.34 o 
   1  10   1      799.41      778.69     81.47 o 
   3  10   1      835.56      991.08    113.26 o 
   5  10   1       29.90      -87.81     83.63 o 
   7  10   1      181.62       58.75     79.31 o 
   9  10   1      193.71       95.64     88.43 o 
  11  10   1       58.06       67.55     98.44 o 
  13  10   1       69.51      -85.92     96.26 o 
  15  10   1       59.70     -140.15    121.02 o 
  17  10   1       36.31     -268.92    179.28 o 
   2  11   1       15.85      -17.55    114.37 o 
   4  11   1      508.49      398.14     93.69 o 
   6  11   1      123.09       62.28     89.04 o 
   8  11   1       58.32      -20.25     84.99 o 
  10  11   1       11.47      -17.81     92.27 o 
  12  11   1        6.67     -104.02     87.22 o 
  14  11   1       32.86     -240.81    201.99 o 
   1  12   1       22.57      -67.55     75.29 o 
   3  12   1        1.58     -115.64     81.71 o 
   5  12   1       16.33      -11.74     84.18 o 
   7  12   1       28.05      -23.32     87.20 o 
   9  12   1       11.61     -128.48     85.66 o 
  11  12   1       29.87       32.96    110.59 o 
   2  13   1       12.14       30.79     81.91 o 
   4  13   1       15.18       15.21     77.79 o 
   0   0   2   105580.12   100701.97   3156.93 o 
   2   0   2    83572.73    86534.31   1590.80 o 
   4   0   2    56762.91    57952.72   1332.87 o 
   6   0   2     7056.34     6407.53    262.39 o 
   8   0   2    45578.00    47956.27   1002.78 o 
  10   0   2    25654.01    25200.89    474.07 o 
  12   0   2    25347.06    26234.87    534.67 o 
  14   0   2     4974.75     4401.40    145.04 o 
  16   0   2    11752.75    12180.48    284.93 o 
  18   0   2    11897.75    11469.49    560.55 o 
  20   0   2     8888.19     9479.64    450.44 o 
  22   0   2     4289.79     4793.80    320.65 o 
  24   0   2     4026.22     4364.30    305.16 o 
   1   1   2    56891.91    59540.26    715.85 o 
   3   1   2    34414.02    35484.63    473.17 o 
   5   1   2    40678.53    40558.65    501.35 o 
   7   1   2    49471.31    49465.43    705.74 o 
   9   1   2    36293.01    36437.80    572.43 o 
  11   1   2    27575.97    27553.83    389.19 o 
  13   1   2    16621.90    16435.54    253.68 o 
  15   1   2     9599.55     9724.17    170.00 o 
  17   1   2    10609.83    11045.34    207.98 o 
  19   1   2     9209.91     9182.54    224.21 o 
  21   1   2     7571.13     7841.39    287.13 o 
  23   1   2     4533.53     4727.45    312.17 o 
  25   1   2     3846.12     4667.52    424.48 o 
   0   2   2    72899.52    78192.33   1443.43 o 
   2   2   2    39722.64    40791.73    539.98 o 
   4   2   2    59976.13    60286.37    876.37 o 
   6   2   2    33738.89    33841.63    492.62 o 
   8   2   2    15268.24    14721.78    201.87 o 
  10   2   2    26302.59    25482.82    390.83 o 
  12   2   2    26898.15    27175.82    422.52 o 
  14   2   2    21071.73    20822.14    307.61 o 
  16   2   2    17008.86    17208.09    292.13 o 
  18   2   2     8637.30     8732.96    231.43 o 
  20   2   2     8420.52     8201.06    206.65 o 
  22   2   2     6125.15     6001.98    250.44 o 
  24   2   2     3783.74     4589.17    547.42 o 
   1   3   2    13353.29    12247.29    194.33 o 
   3   3   2    39684.54    40106.33    656.05 o 
   5   3   2    45455.12    44261.03    725.91 o 
   7   3   2    26843.83    26897.69    411.89 o 
   9   3   2    20881.27    20671.96    356.73 o 
  11   3   2    21894.95    21839.68    379.94 o 
  13   3   2    17882.93    17573.17    322.27 o 
  15   3   2    18517.30    18005.31    342.56 o 
  17   3   2    11679.09    11180.47    242.74 o 
  19   3   2     9508.45     9554.31    219.83 o 
  21   3   2     6995.25     7260.46    192.52 o 
  23   3   2     4344.75     5037.05    240.31 o 
  25   3   2     2233.56     2580.82    183.96 o 
   0   4   2    37827.48    39964.71    918.43 o 
   2   4   2    44803.22    44448.71   1022.29 o 
   4   4   2    11190.67    11337.27    210.81 o 
   6   4   2    24176.96    24594.33    414.81 o 
   8   4   2    26170.05    26632.88    398.49 o 
  10   4   2    25010.40    25128.47    427.30 o 
  12   4   2    18434.92    17757.61    382.13 o 
  14   4   2    14208.74    13879.59    323.62 o 
  16   4   2     6042.51     6027.51    195.66 o 
  18   4   2     6102.31     6357.62    173.79 o 
  20   4   2     4960.20     5048.92    157.63 o 
  22   4   2     5587.31     5593.04    169.65 o 
  24   4   2     3341.94     3827.61    214.88 o 
   1   5   2    27511.68    25733.66    504.36 o 
   3   5   2    23196.59    23067.59    456.96 o 
   5   5   2    24567.13    24630.96    487.05 o 
   7   5   2    24018.52    24831.11    494.06 o 
   9   5   2    15578.21    15318.41    411.23 o 
  11   5   2     9754.92     9677.90    240.07 o 
  13   5   2     8039.25     7839.17    217.74 o 
  15   5   2     9252.41     9173.66    248.30 o 
  17   5   2     9610.37     9126.54    250.89 o 
  19   5   2     6607.76     6288.35    211.20 o 
  21   5   2     3748.21     4037.57    144.32 o 
  23   5   2     3653.90     3659.95    144.02 o 
   0   6   2    21906.37    22337.49    547.42 o 
   2   6   2    24579.56    25487.10    801.52 o 
   4   6   2    21263.89    21836.68    441.46 o 
   6   6   2    16653.20    16720.80    350.84 o 
   8   6   2    15546.52    16088.45    458.11 o 
  10   6   2     8413.31     8243.73    272.43 o 
  12   6   2     7790.45     7810.75    272.06 o 
  14   6   2    14328.70    14006.88    417.82 o 
  16   6   2     8282.67     8454.50    303.52 o 
  18   6   2     5255.11     5167.44    307.65 o 
  20   6   2     3615.59     3737.60    172.53 o 
  22   6   2     3180.45     3439.35    189.15 o 
   1   7   2     7517.37     6750.53    173.60 o 
   3   7   2    17568.54    16827.03    357.87 o 
   5   7   2    16604.74    17609.67    373.52 o 
   7   7   2    16656.84    17005.93    629.72 o 
   9   7   2    10052.45    10383.07    320.84 o 
  11   7   2     6611.45     7086.60    259.88 o 
  13   7   2    12069.78    12371.05    535.55 o 
  15   7   2     6763.41     6890.31    274.19 o 
  17   7   2     3416.86     2897.52    190.53 o 
  19   7   2     3756.61     3270.57    208.63 o 
  21   7   2     3034.82     3091.65    213.99 o 
   0   8   2     7089.71     7131.03    232.62 o 
   2   8   2    10653.77    10387.08    249.04 o 
   4   8   2    13053.58    13367.94    304.04 o 
   6   8   2     8257.29     9855.87   1038.49 o 
   8   8   2     8547.01     7553.53    266.54 o 
  10   8   2     5725.30     5994.67    237.21 o 
  12   8   2     7692.04     7706.94    284.02 o 
  14   8   2     5125.01     5080.68    246.68 o 
  16   8   2     3844.61     3954.40    282.52 o 
  18   8   2     3326.44     3134.80    212.83 o 
  20   8   2     2591.81     2564.99    319.47 o 
   1   9   2     8112.17     8457.97    191.82 o 
   3   9   2     6629.24     6396.30    194.61 o 
   5   9   2     6816.25     6627.20    241.86 o 
   7   9   2     6956.39     7188.23    261.07 o 
   9   9   2     6889.39     6998.06    264.64 o 
  11   9   2     4951.63     5255.64    233.44 o 
  13   9   2     3555.34     3507.42    207.23 o 
  15   9   2     2824.50     2688.10    189.55 o 
  17   9   2     2557.40     2555.39    199.68 o 
   0  10   2     8454.01     8157.13    272.57 o 
   2  10   2     6311.36     6783.29    245.71 o 
   4  10   2     5570.67     5179.01    214.62 o 
   6  10   2     5251.39     4914.39    233.33 o 
   8  10   2     4240.27     4471.05    206.74 o 
  10  10   2     4403.02     4362.64    212.57 o 
  12  10   2     3365.83     3531.87    241.96 o 
  14  10   2     2560.73     2778.38    254.72 o 
  16  10   2     2812.73     2817.02    214.15 o 
   1  11   2     3150.30     3025.84    135.27 o 
   3  11   2     3566.88     3549.51    179.58 o 
   5  11   2     4766.85     4613.44    208.59 o 
   7  11   2     3761.05     3939.62    203.89 o 
   9  11   2     3109.53     3267.30    191.36 o 
  11  11   2     2736.54     2430.58    182.87 o 
  13  11   2     2155.00     2604.88    197.18 o 
   0  12   2     2276.81     2247.79    214.60 o 
   2  12   2     1875.02     1884.71    129.20 o 
   4  12   2     1872.53     1911.81    159.09 o 
   6  12   2     2361.30     2417.52    172.85 o 
   8  12   2     2122.47     2126.13    170.99 o 
  10  12   2     2482.18     2233.59    179.26 o 
   1  13   2     1846.08     1851.29    206.93 o 
   3  13   2     1688.28     1980.17    292.04 o 
   2   1   3    89696.88    96013.00   1150.08 o 
   4   1   3    30357.46    33163.20    447.20 o 
   6   1   3     1216.58     1239.10     54.44 o 
   8   1   3     1765.96     1716.94     46.80 o 
  10   1   3     3765.94     4057.50     83.67 o 
  12   1   3      234.15      265.64     34.63 o 
  14   1   3      509.84      522.60     45.50 o 
  16   1   3      164.39      110.26     48.89 o 
  18   1   3     1195.60     1123.92     86.21 o 
  20   1   3      211.70      221.51    100.18 o 
  22   1   3      229.43      225.08    188.19 o 
  24   1   3        2.14      225.96    103.46 o 
   1   2   3    27376.65    28945.49    389.35 o 
   3   2   3     5593.33     6179.66    128.83 o 
   5   2   3      699.35      880.44     37.88 o 
   7   2   3     2425.26     2507.17     60.85 o 
   9   2   3     6753.49     7142.84    118.83 o 
  11   2   3     4312.44     4608.06    102.34 o 
  13   2   3      138.64      124.13     38.48 o 
  15   2   3      694.65      620.02     66.94 o 
  17   2   3      467.19      522.79     71.01 o 
  19   2   3      403.33      395.71     69.98 o 
  21   2   3     1155.92     1270.97    143.88 o 
  23   2   3      212.17      470.57    114.10 o 
  25   2   3       41.87      462.35    109.78 o 
   2   3   3     3490.33     3569.88     77.54 o 
   4   3   3      224.49      326.62     29.48 o 
   6   3   3      867.21      909.40     42.52 o 
   8   3   3     3409.70     3649.88     82.08 o 
  10   3   3      268.10      380.92     34.48 o 
  12   3   3     2882.42     3011.47     98.85 o 
  14   3   3      298.25      208.40     69.10 o 
  16   3   3     1041.47     1045.78    101.29 o 
  18   3   3      154.22      205.10     64.32 o 
  20   3   3       97.52      110.51     74.36 o 
  22   3   3      177.96       95.09     77.50 o 
  24   3   3       51.96      148.48    167.09 o 
   1   4   3     2517.14     2617.39     61.43 o 
   3   4   3      999.35     1248.00     61.96 o 
   5   4   3     4649.04     4894.65    115.21 o 
   7   4   3     2029.27     2285.21     64.44 o 
   9   4   3      636.11      769.17     41.58 o 
  11   4   3      376.85      460.60     43.09 o 
  13   4   3      248.79      314.46     70.78 o 
  15   4   3      351.11      336.90     78.05 o 
  17   4   3      281.32      188.53     73.16 o 
  19   4   3      206.37      171.11     79.06 o 
  21   4   3      112.44       36.37     72.98 o 
  23   4   3       59.07       48.47     86.50 o 
   2   5   3     4383.45     4550.95    109.71 o 
   4   5   3     2624.28     3061.51     85.71 o 
   6   5   3     3113.31     3686.98    138.60 o 
   8   5   3       45.32      128.32    119.83 o 
  10   5   3      269.40      243.15     63.11 o 
  12   5   3      654.74      617.55     80.13 o 
  14   5   3     1720.40     1949.65    117.80 o 
  16   5   3       61.65       12.17     68.85 o 
  18   5   3       75.00       19.15     73.54 o 
  20   5   3       89.51       58.69     77.81 o 
  22   5   3       54.65      -66.79    146.29 o 
   1   6   3       43.55       18.15     32.23 o 
   3   6   3     1275.18     1274.48     97.55 o 
   5   6   3      294.62      253.06     48.06 o 
   7   6   3     1003.70     1113.87     76.59 o 
   9   6   3       59.25       -2.58     70.02 o 
  11   6   3     1054.88     1185.09    119.48 o 
  13   6   3       97.10       95.60     89.81 o 
  15   6   3      643.61      558.03     87.80 o 
  17   6   3      100.95       97.30    105.87 o 
  19   6   3      144.18      -27.11     89.73 o 
  21   6   3       43.82       35.83    120.80 o 
   2   7   3      379.52      348.25     55.42 o 
   4   7   3      574.94      674.72     65.04 o 
   6   7   3       48.11       66.16     70.99 o 
   8   7   3      177.52      342.79     83.97 o 
  10   7   3      436.84      421.98     94.71 o 
  12   7   3      328.31      388.01    106.24 o 
  14   7   3      956.60      891.21    132.09 o 
  16   7   3       25.65      -36.23     98.82 o 
  18   7   3        5.89     -135.48     94.02 o 
  20   7   3      101.95     -164.42    109.61 o 
   1   8   3       17.58       29.68     44.47 o 
   3   8   3      619.49      670.65     69.67 o 
   5   8   3      245.85      191.78     75.19 o 
   7   8   3      208.23      163.12     87.18 o 
   9   8   3      214.40      176.79     84.65 o 
  11   8   3      125.28       95.48     95.17 o 
  13   8   3      111.39      103.74    143.50 o 
  15   8   3      180.95       52.15    108.17 o 
  17   8   3       88.23       30.72    106.12 o 
  19   8   3       54.21     -142.02     94.68 o 
   2   9   3     1117.55     1219.56     77.64 o 
   4   9   3       61.37      117.29     83.11 o 
   6   9   3      378.84       95.11     84.78 o 
   8   9   3        9.89       19.12     75.11 o 
  10   9   3      211.80       42.53    140.77 o 
  12   9   3      116.53       27.98     92.49 o 
  14   9   3        4.97     -102.53     89.61 o 
  16   9   3       42.90     -127.61    108.19 o 
  18   9   3       74.04     -176.00    209.51 o 
   1  10   3      420.49      380.55     61.18 o 
   3  10   3      378.64      270.66     67.32 o 
   5  10   3        3.32     -111.59     74.40 o 
   7  10   3      103.23       63.53     81.70 o 
   9  10   3        3.91      -65.28     83.41 o 
  11  10   3      160.88      193.99    154.12 o 
  13  10   3      147.10       62.02    102.93 o 
  15  10   3       61.59     -146.28    100.66 o 
   2  11   3      224.22      318.62     73.86 o 
   4  11   3      487.73      661.90     85.92 o 
   6  11   3      106.63       63.73     87.72 o 
   8  11   3       97.94       52.54     86.96 o 
  10  11   3      103.68       51.07     93.22 o 
  12  11   3       29.90      -94.66     89.28 o 
   1  12   3        4.57      -17.63     82.84 o 
   3  12   3       28.42       76.74     67.99 o 
   5  12   3       35.51       20.71     65.49 o 
   7  12   3       21.36      -43.26     90.19 o 
   9  12   3       89.22       -1.39    113.26 o 
   2  13   3       12.87     -124.93     83.29 o 
   0   0   4    28452.66    34238.39    791.67 o 
   2   0   4    53094.51    54499.84    997.41 o 
   4   0   4    90599.54    92977.00   1719.87 o 
   6   0   4    37591.87    37120.99    714.28 o 
   8   0   4    53645.39    54141.27   1020.09 o 
  10   0   4    23367.27    22592.14    391.90 o 
  12   0   4    11952.50    12009.10    263.69 o 
  14   0   4    16491.56    15775.47    334.59 o 
  16   0   4    15722.79    16248.09    453.67 o 
  18   0   4    11579.97    11530.81    516.52 o 
  20   0   4     7599.56     8021.23    417.55 o 
  22   0   4     4686.17     5084.66    334.07 o 
  24   0   4     4613.56     5475.36    361.36 o 
   1   1   4    25043.54    24658.84    311.93 o 
   3   1   4    33463.17    33132.96    399.64 o 
   5   1   4    47352.12    46437.73    618.44 o 
   7   1   4    38989.43    38182.30    513.84 o 
   9   1   4    27495.49    27528.61    348.88 o 
  11   1   4    19917.15    19789.47    285.78 o 
  13   1   4    17875.44    17490.15    262.60 o 
  15   1   4    13117.57    12985.39    240.29 o 
  17   1   4    11296.50    11038.97    285.91 o 
  19   1   4    11142.77    11765.65    297.54 o 
  21   1   4     6326.08     6435.57    262.26 o 
  23   1   4     4302.28     4839.30    275.00 o 
  25   1   4     3188.35     3311.73    201.73 o 
   0   2   4    73387.39    76714.78   1427.71 o 
   2   2   4    38165.67    38283.00    472.11 o 
   4   2   4    30068.21    29792.12    404.67 o 
   6   2   4    33129.22    32030.43    437.14 o 
   8   2   4    20556.87    20317.82    291.64 o 
  10   2   4    22006.60    22241.97    343.79 o 
  12   2   4    23689.51    23530.88    335.76 o 
  14   2   4    10908.16    10345.39    347.30 o 
  16   2   4     7599.34     7390.24    189.17 o 
  18   2   4     7866.79     7814.24    231.98 o 
  20   2   4     8351.04     8389.65    241.30 o 
  22   2   4     6144.54     6465.33    272.82 o 
  24   2   4     3822.77     4191.33    221.64 o 
   1   3   4    29092.98    29668.63    403.21 o 
   3   3   4    42816.90    41532.07    558.13 o 
   5   3   4    25148.06    23563.02    329.59 o 
   7   3   4    27715.18    27260.55    381.74 o 
   9   3   4    23421.98    23678.09    367.14 o 
  11   3   4    16825.52    17129.37    279.49 o 
  13   3   4    14830.30    14160.03    329.34 o 
  15   3   4     6583.13     6284.48    198.65 o 
  17   3   4     2497.54     2447.09    136.99 o 
  19   3   4     5550.91     5730.04    197.51 o 
  21   3   4     7708.73     7471.72    234.21 o 
  23   3   4     5667.93     5902.80    378.54 o 
   0   4   4    41289.09    41554.65    791.56 o 
   2   4   4    32423.95    32582.95    444.36 o 
   4   4   4    16574.10    15739.08    254.62 o 
   6   4   4    22135.96    22002.71    310.57 o 
   8   4   4    16233.98    16038.34    260.64 o 
  10   4   4    11847.83    11896.73    231.11 o 
  12   4   4    13163.92    12150.91    287.61 o 
  14   4   4    10217.58     9805.07    258.97 o 
  16   4   4     6729.16     6766.91    206.51 o 
  18   4   4     5315.87     5418.14    192.36 o 
  20   4   4     5366.38     5186.92    198.67 o 
  22   4   4     4785.40     4807.64    190.30 o 
  24   4   4     3620.88     4508.90    238.70 o 
   1   5   4    22155.52    22557.40    320.35 o 
   3   5   4    17631.49    17460.66    282.03 o 
   5   5   4    22241.44    23032.90    557.87 o 
   7   5   4    14923.16    14377.13    266.50 o 
   9   5   4    13487.49    13706.22    263.68 o 
  11   5   4    12687.94    12402.43    293.74 o 
  13   5   4     4273.83     3822.58    149.57 o 
  15   5   4     9629.51     9354.52    311.78 o 
  17   5   4    10948.84    10784.50    304.15 o 
  19   5   4     4952.67     4932.45    190.70 o 
  21   5   4     3903.00     3707.56    169.73 o 
  23   5   4     3277.95     3817.44    177.15 o 
   0   6   4    13606.62    13513.76    357.97 o 
   2   6   4    16848.18    16945.01    275.31 o 
   4   6   4    21363.15    21797.03    435.20 o 
   6   6   4    16301.93    16571.51    540.29 o 
   8   6   4    10406.93    10286.22    298.68 o 
  10   6   4     8630.02     8016.62    273.31 o 
  12   6   4     5080.73     4919.23    254.65 o 
  14   6   4     9850.97     9641.46    260.09 o 
  16   6   4    13203.22    12418.47    318.07 o 
  18   6   4     5707.97     5586.55    270.89 o 
  20   6   4     2868.18     2704.67    149.76 o 
  22   6   4     2934.08     3057.41    164.82 o 
   1   7   4    11650.90    10819.57    249.52 o 
   3   7   4    12703.89    12293.94    280.02 o 
   5   7   4    13511.66    13597.09    384.06 o 
   7   7   4     9667.84     9634.81    304.69 o 
   9   7   4     5304.75     5140.03    210.12 o 
  11   7   4     6424.72     6655.82    605.90 o 
  13   7   4    11771.68    11733.06    372.55 o 
  15   7   4     9963.72     9335.96    327.53 o 
  17   7   4     4907.74     4396.45    237.68 o 
  19   7   4     3139.68     2943.63    207.79 o 
  21   7   4     2178.92     2276.23    192.61 o 
   0   8   4    15497.29    15877.87    427.91 o 
   2   8   4     8395.37     8346.31    186.62 o 
   4   8   4     4566.55     4468.35    167.10 o 
   6   8   4     6203.28     5812.28    341.30 o 
   8   8   4     6238.21     6342.79    242.44 o 
  10   8   4     8885.49     8987.29    306.34 o 
  12   8   4     9633.19     9621.71    329.09 o 
  14   8   4     5569.93     5635.58    246.79 o 
  16   8   4     3556.93     3339.28    201.35 o 
  18   8   4     3000.73     3088.50    215.23 o 
   1   9   4    11922.67    11920.48    248.47 o 
   3   9   4     4658.16     4374.23    190.34 o 
   5   9   4     2979.82     2911.74    163.56 o 
   7   9   4     3403.06     3589.06    180.79 o 
   9   9   4     5285.06     5590.80    466.67 o 
  11   9   4     5952.35     5636.82    241.16 o 
  13   9   4     4297.14     4199.24    215.89 o 
  15   9   4     3362.65     3242.00    201.26 o 
  17   9   4     2796.14     2346.16    190.45 o 
   0  10   4     7279.13     8070.41    473.52 o 
   2  10   4     8063.91     8264.01    330.96 o 
   4  10   4     5173.30     5066.53    170.12 o 
   6  10   4     2244.21     2455.02    157.05 o 
   8  10   4     3389.32     3202.72    179.54 o 
  10  10   4     3342.00     3208.35    189.80 o 
  12  10   4     3174.56     3253.69    237.46 o 
  14  10   4     3204.05     2844.25    194.19 o 
  16  10   4     2312.71     2180.84    210.69 o 
   1  11   4     3389.55     3270.40    143.38 o 
   3  11   4     4969.27     5033.48    178.28 o 
   5  11   4     3871.72     3706.68    150.39 o 
   7  11   4     3143.72     3012.91    245.35 o 
   9  11   4     3070.97     2723.90    180.78 o 
  11  11   4     2065.89     2303.04    185.46 o 
  13  11   4     1655.76     2152.41    346.24 o 
   0  12   4     2202.03     2423.60    236.87 o 
   2  12   4     2486.62     2394.57    135.07 o 
   4  12   4     2663.81     2527.02    134.04 o 
   6  12   4     2302.73     2369.79    136.88 o 
   8  12   4     1766.10     1810.37    167.39 o 
   2   1   5     2340.23     2415.08     54.42 o 
   4   1   5     8193.74     8413.13    121.32 o 
   6   1   5     3212.50     3707.96     81.08 o 
   8   1   5      886.59     1134.01     49.93 o 
  10   1   5      817.76      864.65     45.68 o 
  12   1   5      789.23      815.91     48.90 o 
  14   1   5      397.59      377.72     50.24 o 
  16   1   5      183.33       96.27     59.92 o 
  18   1   5      174.91      229.13     78.75 o 
  20   1   5      207.65      335.59    121.37 o 
  22   1   5        5.12       69.29     99.06 o 
  24   1   5       38.10      234.29    104.96 o 
   1   2   5     7548.17     7447.79    112.18 o 
   3   2   5     3646.24     3990.48     71.15 o 
   5   2   5      197.75      207.61     31.49 o 
   7   2   5     1826.29     1899.71     62.09 o 
   9   2   5       45.74       81.35     30.71 o 
  11   2   5      246.35      247.64     36.45 o 
  13   2   5      348.27      370.22     53.69 o 
  15   2   5     1068.92     1082.76    103.20 o 
  17   2   5      918.99      717.20     95.54 o 
  19   2   5      241.73       86.65     82.44 o 
  21   2   5      145.43      217.86    164.14 o 
  23   2   5      149.01      370.92    116.81 o 
   2   3   5     1764.99     2032.01     56.53 o 
   4   3   5     1753.80     1904.99     51.63 o 
   6   3   5     8113.51     8757.12    146.27 o 
   8   3   5      203.15      296.05     35.24 o 
  10   3   5      763.45      901.30     47.94 o 
  12   3   5      497.09      594.90     64.26 o 
  14   3   5      443.84      363.04     82.17 o 
  16   3   5      334.74      218.26     83.22 o 
  18   3   5       90.34       48.24     77.89 o 
  20   3   5      429.36      463.67     92.68 o 
  22   3   5       99.97      245.28     87.77 o 
  24   3   5       92.83      412.51    119.25 o 
   1   4   5     1535.94     1576.85     54.27 o 
   3   4   5      373.92      441.27     35.11 o 
   5   4   5      736.59      904.90     49.41 o 
   7   4   5      851.38      929.30     46.54 o 
   9   4   5      680.05      744.52     47.97 o 
  11   4   5       58.31       81.03     48.23 o 
  13   4   5      593.96      559.01     83.72 o 
  15   4   5      584.75      601.63    141.63 o 
  17   4   5      608.57      630.07    217.33 o 
  19   4   5      836.49      841.82    134.81 o 
  21   4   5       18.69       63.94     97.11 o 
  23   4   5       23.51      -10.82    118.55 o 
   2   5   5       64.11       41.57     27.84 o 
   4   5   5      785.75      915.01     51.22 o 
   6   5   5      246.69      336.05     40.88 o 
   8   5   5      168.00      257.03     44.40 o 
  10   5   5      580.68      681.66     59.77 o 
  12   5   5      132.07      109.46     67.52 o 
  14   5   5      209.18      163.10     76.25 o 
  16   5   5      187.32      144.64     77.03 o 
  18   5   5      858.86     1034.56    114.23 o 
  20   5   5       24.15      -35.31     80.11 o 
  22   5   5       46.32       12.09     88.85 o 
   1   6   5      368.69      360.55     39.08 o 
   3   6   5      557.09      658.89     45.85 o 
   5   6   5      271.52      365.91     49.74 o 
   7   6   5       24.77        9.13     38.07 o 
   9   6   5      776.63      640.53     98.89 o 
  11   6   5     1081.36     1127.12    127.68 o 
  13   6   5      694.49      758.63    105.09 o 
  15   6   5       31.33       72.06     75.14 o 
  17   6   5      372.76      401.45     92.78 o 
  19   6   5      415.09      236.31     89.73 o 
  21   6   5      189.11       66.19    120.72 o 
   2   7   5     1442.44     1455.50     67.10 o 
   4   7   5      476.21      650.56     51.98 o 
   6   7   5      175.40      160.39     54.43 o 
   8   7   5      406.16      272.85     88.68 o 
  10   7   5      281.97      374.11    100.11 o 
  12   7   5      314.02      323.38    101.99 o 
  14   7   5      127.16       40.47    103.75 o 
  16   7   5      240.38      153.18    106.56 o 
  18   7   5      102.57      -99.73    174.19 o 
  20   7   5        7.89     -101.15    208.85 o 
   1   8   5      658.21      519.34     62.45 o 
   3   8   5      460.44      340.72     56.57 o 
   5   8   5      381.58      237.10     90.66 o 
   7   8   5       78.57       18.96     79.78 o 
   9   8   5      104.85       34.61     85.10 o 
  11   8   5       59.51      113.56     88.06 o 
  13   8   5       90.34       15.45     98.16 o 
  15   8   5      234.10       56.02     96.70 o 
  17   8   5      178.46      230.94    117.95 o 
  19   8   5       86.82     -131.18    259.14 o 
   2   9   5      967.23      821.08     73.85 o 
   4   9   5      803.06      501.58     74.39 o 
   6   9   5      187.82      -13.89     84.62 o 
   8   9   5      608.30      684.14    112.09 o 
  10   9   5      384.20      360.15    103.88 o 
  12   9   5        8.05      -75.12     96.82 o 
  14   9   5       76.08     -115.66    154.35 o 
  16   9   5       60.77     -156.22    104.15 o 
   1  10   5       71.59       43.52     54.55 o 
   3  10   5        7.03      -23.04     57.89 o 
   5  10   5       41.27       76.50     65.58 o 
   7  10   5      235.73      130.71     88.88 o 
   9  10   5      155.68       -1.17     92.36 o 
  11  10   5      434.59      207.56    105.50 o 
  13  10   5       22.49     -131.58    122.64 o 
  15  10   5       47.27     -188.83    290.12 o 
   2  11   5       74.86      -29.45     61.86 o 
   4  11   5       61.61      -16.70     65.14 o 
   6  11   5       23.85       10.91     69.93 o 
   8  11   5       99.36      -51.57     92.89 o 
  10  11   5       12.60      -67.60     99.29 o 
  12  11   5       27.81     -161.92    107.95 o 
   1  12   5       31.00       -9.61     94.15 o 
   3  12   5       45.22        8.56     71.68 o 
   5  12   5      129.97       -1.61     73.51 o 
   7  12   5       47.30       26.71     73.58 o 
   0   0   6    23911.78    24549.92    600.37 o 
   2   0   6    12256.70    12101.49    220.14 o 
   4   0   6    15767.37    14477.35    341.40 o 
   6   0   6    45998.67    44542.07    848.65 o 
   8   0   6    43734.78    45352.27    873.41 o 
  10   0   6    18013.05    17153.81    365.98 o 
  12   0   6    14382.92    13464.39    307.12 o 
  14   0   6    23268.41    22396.33    471.68 o 
  16   0   6    14222.15    14217.90    400.24 o 
  18   0   6     9335.82     8327.00    726.55 o 
  20   0   6     5647.83     5681.56    353.39 o 
  22   0   6     4922.49     5251.76    346.61 o 
  24   0   6     4999.27     5341.88    359.14 o 
   1   1   6    15493.50    14873.88    181.35 o 
   3   1   6    31363.18    29166.82    373.88 o 
   5   1   6    15175.01    14131.56    216.71 o 
   7   1   6    25246.19    25134.81    357.07 o 
   9   1   6    27440.37    28333.74    400.70 o 
  11   1   6    10845.74    10501.79    176.94 o 
  13   1   6    13596.20    13551.28    218.57 o 
  15   1   6    15178.40    14756.13    295.44 o 
  17   1   6    10044.73     9705.39    264.14 o 
  19   1   6     7024.78     6895.21    215.68 o 
  21   1   6     4270.85     4777.55    236.66 o 
  23   1   6     4703.34     5302.21    249.85 o 
   0   2   6    12995.56    12903.34    271.42 o 
   2   2   6    30854.22    30178.23    375.20 o 
   4   2   6    13501.63    12511.50    176.17 o 
   6   2   6    24159.92    22860.72    303.27 o 
   8   2   6    35469.10    35126.88    486.99 o 
  10   2   6    11147.25    11012.96    181.71 o 
  12   2   6     7714.31     7357.56    139.37 o 
  14   2   6     7940.22     7629.06    188.67 o 
  16   2   6     5117.92     5112.54    187.47 o 
  18   2   6     5281.23     5285.45    188.07 o 
  20   2   6     4240.05     4378.20    188.19 o 
  22   2   6     4162.30     4334.94    224.59 o 
  24   2   6     3935.21     4310.37    231.96 o 
   1   3   6    35606.86    35294.91    483.48 o 
   3   3   6    18525.54    17983.88    237.49 o 
   5   3   6    25314.37    24488.72    316.81 o 
   7   3   6    28680.33    28577.94    404.76 o 
   9   3   6    12469.77    12018.19    232.91 o 
  11   3   6    10302.18    10213.07    176.83 o 
  13   3   6     8103.60     7794.03    189.12 o 
  15   3   6     3990.89     3908.92    162.55 o 
  17   3   6     4635.92     4702.57    179.91 o 
  19   3   6     4931.50     5258.69    196.96 o 
  21   3   6     3592.17     3538.51    172.12 o 
  23   3   6     3974.07     4712.25    239.48 o 
   0   4   6    34156.98    34602.82    673.07 o 
   2   4   6    27099.51    27790.75    390.58 o 
   4   4   6    35255.11    34517.96    477.22 o 
   6   4   6    16928.66    16425.63    249.95 o 
   8   4   6     8435.08     8614.16    152.43 o 
  10   4   6    11632.06    12061.65    199.99 o 
  12   4   6     6591.76     6362.90    200.61 o 
  14   4   6     6067.99     6001.27    197.63 o 
  16   4   6    11273.35    10947.42    289.73 o 
  18   4   6     8561.06     8173.30    291.85 o 
  20   4   6     4785.13     4810.91    194.35 o 
  22   4   6     2740.81     3073.03    248.18 o 
   1   5   6    15799.84    15556.16    235.27 o 
   3   5   6    12968.43    12781.25    200.37 o 
   5   5   6    11937.51    11578.13    186.60 o 
   7   5   6    11299.43    10924.47    199.32 o 
   9   5   6    14608.17    15283.76    403.95 o 
  11   5   6    14118.42    13544.32    329.36 o 
  13   5   6     8179.22     8178.97    239.37 o 
  15   5   6     7022.89     6825.94    220.76 o 
  17   5   6     5443.36     5403.51    200.00 o 
  19   5   6     4137.32     4044.73    178.51 o 
  21   5   6     3996.15     4044.37    183.47 o 
   0   6   6    11352.64    11314.04    263.06 o 
   2   6   6     7084.22     7051.52    131.51 o 
   4   6   6     9047.82     8642.39    152.10 o 
   6   6   6     9416.65     9091.43    196.13 o 
   8   6   6     6656.34     6297.18    184.01 o 
  10   6   6    11758.83    11368.16    360.99 o 
  12   6   6    10619.15     9918.04    333.42 o 
  14   6   6     3195.14     3147.74    152.34 o 
  16   6   6     4631.72     4412.92    251.74 o 
  18   6   6     4128.57     3806.81    180.52 o 
  20   6   6     3249.53     3330.06    169.07 o 
   1   7   6    14250.23    13666.76    219.80 o 
   3   7   6     7924.75     7698.21    157.46 o 
   5   7   6     8616.91     8202.00    163.86 o 
   7   7   6     3280.37     3517.61    185.47 o 
   9   7   6     5406.57     5491.48    227.55 o 
  11   7   6     8895.86     8557.80    339.09 o 
  13   7   6     3668.54     3454.26    231.56 o 
  15   7   6     5116.13     4611.21    233.77 o 
  17   7   6     5356.31     4886.84    250.46 o 
  19   7   6     2860.05     2621.00    206.55 o 
   0   8   6    13602.52    14480.91    565.49 o 
   2   8   6     8084.67     8805.77    198.50 o 
   4   8   6     5441.94     5284.39    145.13 o 
   6   8   6     6176.95     5252.88    242.43 o 
   8   8   6     6377.20     6338.18    440.04 o 
  10   8   6     6738.63     6552.69    260.74 o 
  12   8   6     4693.12     4681.58    378.39 o 
  14   8   6     5194.49     4763.80    237.83 o 
  16   8   6     3945.06     3639.33    225.18 o 
  18   8   6     2704.21     2844.15    210.67 o 
   1   9   6     6308.87     6290.51    165.24 o 
   3   9   6     5452.55     5533.47    177.11 o 
   5   9   6     4520.52     4363.00    157.36 o 
   7   9   6     4766.43     5037.67    170.79 o 
   9   9   6     4546.12     4783.60    219.84 o 
  11   9   6     4050.55     4279.31    219.12 o 
  13   9   6     4155.91     3591.64    213.15 o 
  15   9   6     3292.06     3013.51    208.69 o 
   0  10   6     3263.00     3736.82    184.65 o 
   2  10   6     3798.14     3516.01    149.78 o 
   4  10   6     2786.21     2578.82    127.54 o 
   6  10   6     2886.61     2872.70    137.12 o 
   8  10   6     3357.83     3289.62    170.57 o 
  10  10   6     2649.47     2749.37    185.80 o 
  12  10   6     2527.32     2544.26    194.27 o 
  14  10   6     2548.37     2444.90    205.54 o 
   1  11   6     3334.01     3468.27    151.92 o 
   3  11   6     3465.83     3746.60    159.27 o 
   5  11   6     1854.32     2083.73    169.28 o 
   7  11   6     2030.24     1963.07    131.30 o 
   9  11   6     2102.11     2108.04    135.42 o 
  11  11   6     1503.62     1679.99    299.46 o 
   0  12   6     2545.42     2597.79    246.46 o 
   2  12   6     3388.91     3330.92    189.60 o 
   4  12   6     2857.65     2832.79    184.12 o 
   6  12   6     1633.51     1721.81    127.21 o 
   2   1   7     5826.26     6103.88    100.38 o 
   4   1   7     6328.82     6672.39    122.89 o 
   6   1   7     2286.62     2127.55     71.01 o 
   8   1   7      173.20      155.22     36.71 o 
  10   1   7      353.38      318.27     44.06 o 
  12   1   7      200.61      142.07     42.83 o 
  14   1   7      694.35      706.83     58.21 o 
  16   1   7      536.93      585.56     75.84 o 
  18   1   7      561.69      517.40    112.22 o 
  20   1   7        9.09      270.95    100.79 o 
  22   1   7       79.20      281.94    148.52 o 
   1   2   7     1760.23     1985.41     80.28 o 
   3   2   7     8256.12     8226.42    128.23 o 
   5   2   7     2029.06     1861.04     54.67 o 
   7   2   7     3111.69     3112.13     84.08 o 
   9   2   7     1585.30     1550.49     66.83 o 
  11   2   7      961.73      937.07     57.00 o 
  13   2   7      581.11      475.58     60.57 o 
  15   2   7      717.37      794.42     79.21 o 
  17   2   7      468.04      329.35     87.35 o 
  19   2   7       30.35      150.80     94.85 o 
  21   2   7       27.02      277.62    114.16 o 
  23   2   7      244.47      294.82    109.20 o 
   2   3   7     2212.55     2083.23     84.90 o 
   4   3   7      384.01      400.46     34.65 o 
   6   3   7     2641.98     2706.82     66.55 o 
   8   3   7      201.11      214.75     40.32 o 
  10   3   7     1392.35     1335.48     65.93 o 
  12   3   7      455.69      392.66     56.72 o 
  14   3   7      669.77      625.20    132.92 o 
  16   3   7      235.54      131.68     82.73 o 
  18   3   7      484.42      345.27     87.84 o 
  20   3   7      198.72      224.77     91.32 o 
  22   3   7        9.97      -25.65    118.92 o 
   1   4   7       68.91       34.15     32.63 o 
   3   4   7       90.07      115.94     34.23 o 
   5   4   7      479.46      475.40     40.57 o 
   7   4   7      458.43      560.96     40.51 o 
   9   4   7       63.99       42.11     40.82 o 
  11   4   7       92.02       50.03     49.13 o 
  13   4   7      348.78      382.06     87.71 o 
  15   4   7       32.27       39.77     73.99 o 
  17   4   7      627.87      558.41     99.52 o 
  19   4   7      280.06      250.02     83.44 o 
  21   4   7      217.71      325.39     94.02 o 
   2   5   7      494.72      442.65     44.42 o 
   4   5   7     2100.75     2052.29     70.20 o 
   6   5   7     1415.21     1479.82     73.64 o 
   8   5   7       22.06        4.46     38.35 o 
  10   5   7       21.25       58.62     53.90 o 
  12   5   7       41.12       88.54     77.33 o 
  14   5   7      237.30      184.36     80.66 o 
  16   5   7      523.44      360.32     94.18 o 
  18   5   7       15.33       13.75    101.69 o 
  20   5   7       43.46      -12.93    109.86 o 
   1   6   7      123.20      115.53     37.64 o 
   3   6   7       19.87       21.84     37.65 o 
   5   6   7     1104.43     1103.55     57.75 o 
   7   6   7      260.06      181.20     40.37 o 
   9   6   7      424.89      430.77    110.01 o 
  11   6   7       64.76        6.07     96.65 o 
  13   6   7      169.76       38.83     87.68 o 
  15   6   7       79.11      -28.14     83.43 o 
  17   6   7      209.11      119.24     81.90 o 
  19   6   7      311.24      363.33    134.65 o 
   2   7   7      372.29      437.72     50.04 o 
   4   7   7      179.92      104.13     41.75 o 
   6   7   7      326.23      296.52     57.44 o 
   8   7   7      302.29      260.59    105.10 o 
  10   7   7      363.16      372.07    106.45 o 
  12   7   7      721.06      301.62    110.39 o 
  14   7   7      159.81     -140.98     93.99 o 
  16   7   7       15.71     -165.20    110.13 o 
  18   7   7       44.97     -144.76    113.51 o 
   1   8   7      102.11      183.37     51.65 o 
   3   8   7       16.79      -29.20     44.85 o 
   5   8   7       46.36        7.86     50.62 o 
   7   8   7       20.51      108.67    106.61 o 
   9   8   7      810.78      754.13    119.75 o 
  11   8   7      175.20       77.12    106.22 o 
  13   8   7       54.11      -56.27    164.23 o 
  15   8   7        0.36     -163.73    109.15 o 
  17   8   7       78.64     -235.98    195.94 o 
   2   9   7      534.24      552.16     69.67 o 
   4   9   7      178.49       59.51     69.35 o 
   6   9   7      137.93      230.19     72.02 o 
   8   9   7      431.71      316.50     71.77 o 
  10   9   7       88.88      -25.16    132.59 o 
  12   9   7      290.38      -96.20    201.03 o 
  14   9   7        8.31     -182.63    121.76 o 
   1  10   7       20.68      -65.28     56.30 o 
   3  10   7       49.64      -33.60     67.79 o 
   5  10   7       25.36     -100.03     66.69 o 
   7  10   7      163.27       52.56     71.12 o 
   9  10   7        9.29     -142.78     95.18 o 
  11  10   7       40.84     -191.75    277.14 o 
  13  10   7        4.84     -294.14    196.09 o 
   2  11   7      152.26       34.17     74.31 o 
   4  11   7       93.33      -82.90     66.76 o 
   6  11   7       68.41       18.24     89.50 o 
   8  11   7      129.57      -17.07    162.38 o 
   1  12   7       12.25       53.54    129.19 o 
   0   0   8     3632.24     3459.67    131.83 o 
   2   0   8    21089.08    20965.26    366.71 o 
   4   0   8    19913.41    18000.55    386.48 o 
   6   0   8    13485.04    11949.47    274.06 o 
   8   0   8    13326.98    12645.82    290.77 o 
  10   0   8     9094.34     8449.29    253.82 o 
  12   0   8    17313.43    17548.77    388.67 o 
  14   0   8    12219.15    12122.30    297.35 o 
  16   0   8     3406.50     3432.20    140.82 o 
  18   0   8     6592.92     6074.95    441.08 o 
  20   0   8     3775.18     3850.59    305.46 o 
  22   0   8     3848.21     4253.98    328.17 o 
   1   1   8    23885.86    22058.16    265.72 o 
   3   1   8    28579.11    27821.51    360.44 o 
   5   1   8    10849.23    10318.75    175.16 o 
   7   1   8     9610.93     9387.18    164.85 o 
   9   1   8     7159.29     6954.92    136.13 o 
  11   1   8     9120.68     8822.11    164.91 o 
  13   1   8    18091.10    18025.84    282.71 o 
  15   1   8    10043.31     9775.80    198.10 o 
  17   1   8     4235.19     4168.17    177.06 o 
  19   1   8     4643.93     4902.07    185.74 o 
  21   1   8     3235.59     3412.11    202.87 o 
   0   2   8    17778.26    16653.88    350.57 o 
   2   2   8    23301.52    22628.15    297.72 o 
   4   2   8    28834.82    28754.69    372.06 o 
   6   2   8    16747.50    16309.19    251.96 o 
   8   2   8    11212.89    10454.00    181.01 o 
  10   2   8     8517.47     7966.10    151.77 o 
  12   2   8     5575.77     5763.39    127.31 o 
  14   2   8     9921.84    10300.00    208.45 o 
  16   2   8     8023.10     7879.97    234.91 o 
  18   2   8     5041.30     5253.74    192.05 o 
  20   2   8     3595.16     3751.63    168.62 o 
  22   2   8     2561.12     2780.83    190.25 o 
   1   3   8    12235.23    11229.77    183.71 o 
   3   3   8    14816.37    14806.97    210.84 o 
   5   3   8    22587.38    22517.00    302.86 o 
   7   3   8    13238.54    13025.12    213.87 o 
   9   3   8    10461.85    10244.34    182.17 o 
  11   3   8     8044.93     7262.89    146.37 o 
  13   3   8     4142.98     4016.75    122.48 o 
  15   3   8     7539.61     7796.28    238.38 o 
  17   3   8     8515.42     8756.42    261.05 o 
  19   3   8     3577.97     3623.06    185.87 o 
  21   3   8     2561.00     3076.64    160.75 o 
   0   4   8    14208.29    14430.56    325.27 o 
   2   4   8     8168.87     8004.63    144.69 o 
   4   4   8    10373.88     9991.36    171.54 o 
   6   4   8    12515.02    12259.10    205.07 o 
   8   4   8     8764.47     8427.82    158.51 o 
  10   4   8     6955.87     6845.76    141.51 o 
  12   4   8     7879.18     7748.53    172.63 o 
  14   4   8     6397.99     6255.85    207.93 o 
  16   4   8     9577.50     9532.69    273.59 o 
  18   4   8     3987.81     3963.99    177.83 o 
  20   4   8     2946.86     3250.51    170.24 o 
   1   5   8     7936.09     7810.70    145.11 o 
   3   5   8     6429.14     6177.42    126.47 o 
   5   5   8    10091.70     9811.56    171.68 o 
   7   5   8     8459.33     8416.49    196.91 o 
   9   5   8     7864.86     7680.11    169.55 o 
  11   5   8    10120.99    10174.34    235.14 o 
  13   5   8     8709.66     8876.85    253.43 o 
  15   5   8     6200.10     6032.41    209.39 o 
  17   5   8     3156.25     2947.14    161.02 o 
  19   5   8     2928.30     2705.72    155.85 o 
   0   6   8    20139.33    20260.08    435.75 o 
   2   6   8     7902.96     8380.62    155.62 o 
   4   6   8     5637.27     5687.77    122.00 o 
   6   6   8     6753.95     6182.03    145.30 o 
   8   6   8     7885.37     7141.66    306.28 o 
  10   6   8     9821.06     9277.18    319.48 o 
  12   6   8     7803.60     7485.30    230.36 o 
  14   6   8     3484.64     3460.98    171.48 o 
  16   6   8     2079.76     2145.84    138.38 o 
  18   6   8     2622.84     2636.72    157.19 o 
   1   7   8    15286.98    14959.26    243.56 o 
   3   7   8     6272.01     6260.37    144.29 o 
   5   7   8     3974.53     4407.30    108.35 o 
   7   7   8     5002.08     4696.52    195.11 o 
   9   7   8     8007.07     7535.25    282.12 o 
  11   7   8     6976.08     6230.95    265.39 o 
  13   7   8     2728.34     2348.34    177.47 o 
  15   7   8     1384.66     1239.91    256.33 o 
  17   7   8     2117.97     2252.53    200.83 o 
   0   8   8     3359.33     3300.49    136.13 o 
   2   8   8     5307.26     5145.14    120.60 o 
   4   8   8     7002.93     7080.46    188.49 o 
   6   8   8     6823.14     7343.04    219.02 o 
   8   8   8     6841.42     6197.42    250.70 o 
  10   8   8     4211.14     4208.29    272.93 o 
  12   8   8     1550.13     1468.48    192.82 o 
  14   8   8     1368.84     1199.40    232.95 o 
  16   8   8     2300.32     2334.28    294.32 o 
   1   9   8     2234.45     2166.30    104.66 o 
   3   9   8     4300.51     4228.06    134.95 o 
   5   9   8     4471.50     4308.75    162.63 o 
   7   9   8     4178.30     3963.15    204.67 o 
   9   9   8     2716.98     2467.23    180.85 o 
  11   9   8     1800.46     1755.04    180.28 o 
  13   9   8     2368.35     2334.49    193.88 o 
   0  10   8     2482.41     2061.21    223.16 o 
   2  10   8     2419.25     2670.57    137.05 o 
   4  10   8     2740.92     2755.07    141.41 o 
   6  10   8     3148.86     3052.28    372.93 o 
   8  10   8     2297.36     2385.24    216.37 o 
  10  10   8     2813.20     2347.11    225.74 o 
   1  11   8     2127.68     2032.20    128.14 o 
   3  11   8     2021.04     2186.80    186.53 o 
   5  11   8     2192.36     2363.36    227.36 o 
   7  11   8     2339.74     2388.81    189.36 o 
   2   1   9     2083.72     2225.00     60.99 o 
   4   1   9     1732.98     1652.78     65.97 o 
   6   1   9     1784.88     1820.58     71.40 o 
   8   1   9      319.92      300.05     47.21 o 
  10   1   9      334.39      235.15     48.24 o 
  12   1   9     1557.24     1511.45     81.01 o 
  14   1   9     1008.53     1000.24     66.11 o 
  16   1   9      123.69       74.60     52.48 o 
  18   1   9      233.41      173.75    127.16 o 
  20   1   9       40.63      282.85    106.45 o 
  22   1   9       12.48      223.91    118.65 o 
   1   2   9     1293.22     1259.94     51.19 o 
   3   2   9     4174.30     4111.62     98.12 o 
   5   2   9      150.37      169.62     42.39 o 
   7   2   9      274.76      270.37     46.41 o 
   9   2   9      708.97      711.99     57.11 o 
  11   2   9      140.68      103.16     47.42 o 
  13   2   9      204.85      169.98     47.98 o 
  15   2   9      194.61      164.27     52.81 o 
  17   2   9      515.12      589.56     95.70 o 
  19   2   9      127.32      237.63     86.80 o 
  21   2   9        8.86      345.02    111.12 o 
   2   3   9      887.19      773.83     58.75 o 
   4   3   9     1244.40     1330.64     64.75 o 
   6   3   9      602.55      616.65     53.69 o 
   8   3   9      151.76       94.70     45.37 o 
  10   3   9      503.64      506.61     55.68 o 
  12   3   9      185.16      147.65     55.15 o 
  14   3   9      182.18       80.36     65.76 o 
  16   3   9      149.41      105.16     78.69 o 
  18   3   9        7.28      104.54     82.13 o 
  20   3   9      232.94      154.01     83.89 o 
   1   4   9      495.06      460.51     56.81 o 
   3   4   9      382.50      380.88     55.34 o 
   5   4   9      233.19      204.67     45.25 o 
   7   4   9      483.59      468.91     57.04 o 
   9   4   9      445.13      442.58     55.56 o 
  11   4   9       87.25       21.57     50.14 o 
  13   4   9      210.97      158.87     67.41 o 
  15   4   9       96.50       82.16     82.73 o 
  17   4   9       23.15        6.47     78.22 o 
  19   4   9      247.25      281.98    101.37 o 
   2   5   9      181.69       75.26     43.81 o 
   4   5   9      183.94      159.52     53.21 o 
   6   5   9      349.83      240.89     54.63 o 
   8   5   9       79.66      113.95     46.99 o 
  10   5   9        1.24      -71.19     47.46 o 
  12   5   9       52.90       95.86     62.56 o 
  14   5   9       14.41      113.66     87.41 o 
  16   5   9       14.43       50.12     84.61 o 
  18   5   9      160.74      117.32     87.90 o 
   1   6   9      442.84      432.27     53.67 o 
   3   6   9      219.63      128.29     53.74 o 
   5   6   9       17.95      -34.26     47.99 o 
   7   6   9      109.84       24.00     50.09 o 
   9   6   9      133.81      104.68     59.29 o 
  11   6   9       17.19     -131.74    112.02 o 
  13   6   9       87.41      -46.53     73.83 o 
  15   6   9       34.00      -73.71    137.42 o 
  17   6   9       39.19      -50.89    111.55 o 
   2   7   9     1360.47     1436.21     72.76 o 
   4   7   9      216.92      224.45     56.57 o 
   6   7   9      132.67       73.15     58.91 o 
   8   7   9       63.25        3.07     71.13 o 
  10   7   9       18.73     -104.06    104.32 o 
  12   7   9      217.67       68.38    146.08 o 
  14   7   9       86.05      -62.94    104.99 o 
  16   7   9        6.57     -162.83    108.55 o 
   1   8   9      222.72       80.43     48.37 o 
   3   8   9       33.14      -41.68     53.84 o 
   5   8   9      134.90       69.80     58.10 o 
   7   8   9      274.55      214.98    102.77 o 
   9   8   9       54.08      -93.30     97.73 o 
  11   8   9       37.83     -204.59    157.52 o 
  13   8   9       23.84     -250.98    221.68 o 
  15   8   9       18.08     -215.53    165.63 o 
   2   9   9      206.58       82.58     55.50 o 
   4   9   9       83.79       59.49     73.36 o 
   6   9   9      112.90      -10.32    153.68 o 
   8   9   9       51.62     -157.31    124.26 o 
  10   9   9       63.11     -175.12    116.75 o 
  12   9   9       38.35     -323.79    215.86 o 
   1  10   9       31.22      -43.07     70.81 o 
   3  10   9       25.31     -127.90     85.27 o 
   5  10   9       56.56     -146.72     97.81 o 
   7  10   9       49.76     -150.66    140.19 o 
   9  10   9       58.50     -216.57    147.93 o 
   2  11   9       56.35        8.12     92.68 o 
   4  11   9       14.25      -56.64    135.09 o 
   0   0  10    10002.85     9204.22    422.49 o 
   2   0  10    13181.53    11578.59    353.96 o 
   4   0  10    17793.91    17487.62    380.37 o 
   6   0  10    10723.11    10276.63    256.51 o 
   8   0  10     2168.60     1994.83    116.19 o 
  10   0  10     7342.21     7626.01    216.05 o 
  12   0  10     7105.91     7462.50    220.20 o 
  14   0  10     8426.24     8936.26    357.00 o 
  16   0  10     4264.25     4846.08    577.14 o 
  18   0  10     2222.93     2425.68    269.69 o 
  20   0  10     2546.41     2912.09    266.67 o 
   1   1  10    14676.77    13651.38    219.65 o 
   3   1  10    12825.83    12453.96    204.93 o 
   5   1  10    17786.22    18048.16    277.20 o 
   7   1  10     7007.70     6862.99    140.84 o 
   9   1  10     3255.70     3077.67     97.19 o 
  11   1  10     7945.29     7810.69    157.41 o 
  13   1  10     7567.52     7597.02    155.80 o 
  15   1  10     5420.63     5231.84    141.39 o 
  17   1  10     3642.71     3913.42    189.28 o 
  19   1  10     2883.16     3381.94    163.11 o 
   0   2  10    15948.83    14346.67    617.74 o 
   2   2  10    18048.69    17749.84    274.76 o 
   4   2  10    11512.03    11165.46    192.63 o 
   6   2  10     9205.54     8803.13    163.62 o 
   8   2  10     5957.74     5390.08    126.62 o 
  10   2  10     6532.13     6393.38    141.17 o 
  12   2  10     7554.05     7743.22    160.88 o 
  14   2  10     5086.36     4858.87    138.65 o 
  16   2  10     4900.37     4820.22    155.96 o 
  18   2  10     4698.72     4605.93    287.06 o 
  20   2  10     2570.28     2825.34    205.62 o 
   1   3  10    10090.98     9551.34    191.98 o 
   3   3  10    13345.11    12652.53    212.50 o 
   5   3  10     3604.30     3675.60    101.46 o 
   7   3  10     4474.78     4472.71    113.83 o 
   9   3  10    10456.84    10051.66    185.79 o 
  11   3  10     7401.08     7219.88    152.13 o 
  13   3  10     6845.83     7169.13    169.38 o 
  15   3  10     6066.15     5997.49    177.75 o 
  17   3  10     4083.16     4155.45    208.72 o 
  19   3  10     2996.41     3137.54    182.05 o 
   0   4  10     3632.88     3662.85    143.12 o 
   2   4  10     4291.62     4227.56    123.82 o 
   4   4  10     6527.58     6386.54    152.09 o 
   6   4  10     7270.41     6682.05    142.34 o 
   8   4  10    10079.20     9715.37    182.77 o 
  10   4  10     5963.33     6153.71    139.22 o 
  12   4  10     6571.72     6521.82    160.89 o 
  14   4  10     6174.89     6451.55    185.75 o 
  16   4  10     3944.27     4114.60    309.12 o 
  18   4  10     3122.28     3238.16    244.31 o 
   1   5  10     6024.98     6078.24    148.44 o 
   3   5  10     4826.57     4668.41    129.49 o 
   5   5  10     6637.77     6810.52    161.69 o 
   7   5  10     6981.90     7259.95    196.10 o 
   9   5  10     5039.24     5183.85    164.83 o 
  11   5  10     5388.95     5505.12    183.42 o 
  13   5  10     6086.77     5993.57    206.80 o 
  15   5  10     3782.12     3673.64    167.24 o 
  17   5  10     3248.64     3358.87    202.58 o 
   0   6  10     9513.16    10200.96    265.06 o 
   2   6  10     7664.40     8049.96    179.26 o 
   4   6  10     5614.10     5503.50    142.54 o 
   6   6  10     5360.38     5230.16    141.55 o 
   8   6  10     6934.34     6602.93    309.11 o 
  10   6  10     4220.31     4172.11    173.29 o 
  12   6  10     3321.19     2834.38    192.80 o 
  14   6  10     2392.28     2264.22    156.45 o 
  16   6  10     2371.07     2325.44    228.59 o 
   1   7  10     6350.41     6216.49    152.49 o 
   3   7  10     4609.50     4762.17    135.07 o 
   5   7  10     5082.92     5268.38    143.22 o 
   7   7  10     6322.58     6106.08    235.01 o 
   9   7  10     5396.20     4640.96    231.89 o 
  11   7  10     2826.25     2464.64    349.93 o 
  13   7  10     1328.66     1022.24    158.18 o 
  15   7  10     1128.60     1150.89    169.01 o 
   0   8  10     3858.05     4014.47    195.61 o 
   2   8  10     3163.30     3369.30    122.56 o 
   4   8  10     3492.79     3425.01    131.55 o 
   6   8  10     4208.09     4081.24    162.87 o 
   8   8  10     3533.61     3452.25    200.95 o 
  10   8  10     3593.36     3186.00    266.22 o 
  12   8  10     1471.89     1268.39    190.24 o 
   1   9  10     2429.85     2623.99    106.48 o 
   3   9  10     2862.60     2746.82    120.64 o 
   5   9  10     2621.10     2340.64    174.96 o 
   7   9  10     2366.52     2219.30    239.16 o 
   9   9  10     2529.32     2455.32    191.18 o 
  11   9  10     1849.28     1613.73    178.52 o 
   0  10  10     1150.63     1063.33    196.45 o 
   2  10  10     1855.87     1583.22    159.96 o 
   4  10  10     2087.00     2113.76    175.09 o 
   6  10  10     2475.83     2308.94    186.43 o 
   2   1  11      186.35      221.79     62.06 o 
   4   1  11       54.12       -4.28     41.33 o 
   6   1  11      266.54      227.45     49.38 o 
   8   1  11      435.81      450.17     54.92 o 
  10   1  11      142.14      159.46     48.66 o 
  12   1  11      115.19      201.07     50.91 o 
  14   1  11      705.60      741.44     64.84 o 
  16   1  11       61.00      134.78     59.62 o 
  18   1  11       14.32       76.12     78.06 o 
   1   2  11       78.48        3.23     57.18 o 
   3   2  11      165.56      190.38     45.43 o 
   5   2  11       96.40       93.35     45.18 o 
   7   2  11      987.25      926.69     64.65 o 
   9   2  11      292.53      217.93     49.24 o 
  11   2  11      510.45      596.58     60.38 o 
  13   2  11      159.68      174.58     56.86 o 
  15   2  11      577.71      490.23     69.41 o 
  17   2  11       15.48       96.84     70.10 o 
  19   2  11       38.00      284.51     86.75 o 
   2   3  11      581.12      667.03    142.77 o 
   4   3  11      369.41      383.84     59.74 o 
   6   3  11       57.51      -49.62     44.10 o 
   8   3  11       89.89      112.97     48.63 o 
  10   3  11      363.40      313.89     54.26 o 
  12   3  11     1089.15     1132.00     81.86 o 
  14   3  11      180.12      252.12     82.12 o 
  16   3  11       42.21      129.25     68.43 o 
  18   3  11      118.56      113.09     81.74 o 
   1   4  11      150.93       85.25     57.54 o 
   3   4  11      300.49      288.00     61.85 o 
   5   4  11       99.84       29.56     53.41 o 
   7   4  11       64.60       65.93     46.39 o 
   9   4  11      376.70      331.19     56.02 o 
  11   4  11      476.36      353.03     63.04 o 
  13   4  11      339.45      296.60     75.18 o 
  15   4  11      207.21      281.30     72.34 o 
  17   4  11      339.67      296.47     94.41 o 
   2   5  11       88.06      112.90     60.52 o 
   4   5  11       71.11       10.76     51.50 o 
   6   5  11      239.66      209.33     59.47 o 
   8   5  11      295.59      313.43     60.75 o 
  10   5  11       77.99       56.47     56.63 o 
  12   5  11        2.37       12.36     61.82 o 
  14   5  11       64.50      116.07     69.95 o 
  16   5  11      186.10      277.57     91.95 o 
   1   6  11      195.24      104.65     61.39 o 
   3   6  11      258.11      149.82     57.85 o 
   5   6  11      380.64      331.78     63.60 o 
   7   6  11      637.42      568.66     80.30 o 
   9   6  11       97.47      125.09     68.22 o 
  11   6  11       84.14      -31.79     79.88 o 
  13   6  11        9.45      -92.69    107.92 o 
  15   6  11       12.94      -73.38    136.88 o 
   2   7  11      427.30      384.08     73.34 o 
   4   7  11       31.08      -17.87     57.86 o 
   6   7  11      183.00      150.50     73.18 o 
   8   7  11      192.44      186.06    151.30 o 
  10   7  11      217.43       48.45     82.26 o 
  12   7  11      194.80      -59.75    113.34 o 
  14   7  11       19.26     -273.09    236.50 o 
   1   8  11      171.17      125.27     61.94 o 
   3   8  11      368.25      350.98     69.30 o 
   5   8  11        9.73      -63.36     59.51 o 
   7   8  11      139.38      -39.37    138.56 o 
   9   8  11      391.59      108.45    255.44 o 
  11   8  11       99.97      -15.02    145.94 o 
   2   9  11       12.94       74.58     72.48 o 
   4   9  11       30.39       26.06    119.29 o 
   6   9  11      144.33     -173.86    328.46 o 
   8   9  11      238.19       64.64    194.09 o 
   1  10  11        0.50       -9.25     84.66 o 
   0   0  12     8412.80     7027.28    373.89 o 
   2   0  12     9567.08     9175.79    317.42 o 
   4   0  12    10822.45    10523.39    351.00 o 
   6   0  12    11286.60    11043.02    280.91 o 
   8   0  12     5754.27     6287.70    195.83 o 
  10   0  12     2459.83     2475.54    127.93 o 
  12   0  12     2397.81     2756.01    256.41 o 
  14   0  12     5942.56     6175.71    205.17 o 
  16   0  12     5256.81     5744.03    246.31 o 
  18   0  12     2939.54     3489.23    277.88 o 
   1   1  12     6843.72     6681.38    183.76 o 
   3   1  12     5959.39     5443.01    161.97 o 
   5   1  12     7871.34     7240.15    229.41 o 
   7   1  12     7568.80     7910.05    158.14 o 
   9   1  12     6585.25     6516.50    142.48 o 
  11   1  12     3997.57     3844.08    148.58 o 
  13   1  12     2197.55     2492.73    102.28 o 
  15   1  12     3753.98     4159.16    175.50 o 
  17   1  12     3494.22     4104.27    174.30 o 
   0   2  12    12055.37    11806.46    375.14 o 
   2   2  12     4626.24     4541.61    148.23 o 
   4   2  12     1867.66     1939.04    106.78 o 
   6   2  12     4762.46     4500.78    114.59 o 
   8   2  12     6843.27     6740.01    146.17 o 
  10   2  12     7788.41     7967.58    163.74 o 
  12   2  12     4048.25     4105.72    174.24 o 
  14   2  12     2128.71     2314.00    101.78 o 
  16   2  12     2598.42     3043.01    149.07 o 
   1   3  12    10211.38     9646.05    231.47 o 
   3   3  12     3629.91     3377.64    128.13 o 
   5   3  12     2782.84     2912.94    102.94 o 
   7   3  12     4151.53     4266.01    113.64 o 
   9   3  12     4761.36     4961.63    125.02 o 
  11   3  12     5629.90     5763.71    138.30 o 
  13   3  12     4743.84     4946.14    155.87 o 
  15   3  12     2692.84     2861.37    130.81 o 
  17   3  12     2200.00     2668.67    131.77 o 
   0   4  12     5295.91     5627.36    291.52 o 
   2   4  12     6240.03     6544.29    182.03 o 
   4   4  12     6843.75     6355.74    200.22 o 
   6   4  12     3954.78     4038.29    113.32 o 
   8   4  12     5082.55     5270.28    130.65 o 
  10   4  12     5052.96     5196.55    167.16 o 
  12   4  12     4565.86     4873.71    144.21 o 
  14   4  12     2706.49     2833.79    127.57 o 
  16   4  12     2122.77     2189.09    123.73 o 
   1   5  12     4151.60     4051.14    141.33 o 
   3   5  12     6296.99     6223.25    183.97 o 
   5   5  12     4737.48     4720.25    154.03 o 
   7   5  12     3902.55     3981.08    131.91 o 
   9   5  12     4119.03     4561.88    139.04 o 
  11   5  12     2985.70     3081.10    131.83 o 
  13   5  12     2534.36     2619.71    128.96 o 
  15   5  12     2214.76     2481.53    137.33 o 
   0   6  12     1178.56     1362.88    136.11 o 
   2   6  12     3081.09     3052.25    152.01 o 
   4   6  12     4951.27     4944.76    159.74 o 
   6   6  12     3711.52     3568.54    142.25 o 
   8   6  12     3531.95     3701.06    144.30 o 
  10   6  12     2047.19     2270.80    148.75 o 
  12   6  12     1750.60     1575.89    134.86 o 
  14   6  12     1699.48     1824.21    138.08 o 
   1   7  12     2398.13     2666.24    120.72 o 
   3   7  12     3769.21     3851.16    143.35 o 
   5   7  12     2670.78     2672.45    168.50 o 
   7   7  12     2868.65     2816.94    173.08 o 
   9   7  12     2394.89     2055.50    263.49 o 
  11   7  12     1263.99     1174.34    126.72 o 
   0   8  12     5297.20     5232.13    238.53 o 
   2   8  12     3872.71     4032.41    148.34 o 
   4   8  12     1828.43     2197.01    138.55 o 
   6   8  12     1698.09     2041.42    132.47 o 
   8   8  12     1828.27     1999.45    145.98 o 
   1   9  12     2773.44     3048.51    158.76 o 
   3   9  12     1755.10     1685.04    130.40 o 
   2   1  13      224.04      277.17     64.18 o 
   4   1  13      117.74       28.11     58.15 o 
   6   1  13       18.63        5.99     58.65 o 
   8   1  13      109.54      153.65     55.96 o 
  10   1  13       94.26      205.31     52.83 o 
  12   1  13      274.60      348.28     57.65 o 
  14   1  13      265.57      284.19     61.17 o 
  16   1  13      100.97      231.09     84.96 o 
   1   2  13      194.25      273.33     67.30 o 
   3   2  13      220.94      218.97     64.92 o 
   5   2  13       76.27       76.26     59.32 o 
   7   2  13      156.33      119.13     67.02 o 
   9   2  13      364.46      381.14     54.82 o 
  11   2  13      215.39      367.21     56.48 o 
  13   2  13       22.04      150.51     55.86 o 
  15   2  13       21.49      175.31     58.26 o 
   2   3  13       25.36       91.88     60.02 o 
   4   3  13      443.67      399.07     71.89 o 
   6   3  13       23.28       35.17     57.96 o 
   8   3  13       64.17       29.17     51.88 o 
  10   3  13      214.60      315.07     57.54 o 
  12   3  13       79.38      129.99     56.85 o 
  14   3  13       25.67       59.96     86.96 o 
   1   4  13      128.75      153.68     64.94 o 
   3   4  13       54.50       40.81     60.01 o 
   5   4  13      115.84      283.18     73.63 o 
   7   4  13      434.60      353.02     72.05 o 
   9   4  13       17.85       68.25     50.78 o 
  11   4  13       53.82       64.54     58.19 o 
  13   4  13       72.93      123.68     64.85 o 
   2   5  13       67.37      205.42     65.97 o 
   4   5  13      352.10      354.44     74.11 o 
   6   5  13       64.36        8.82     58.48 o 
   8   5  13        6.60      -50.36     72.67 o 
  10   5  13       41.06       99.41     60.44 o 
  12   5  13        4.83       35.99     75.93 o 
   1   6  13      190.93      169.87     67.05 o 
   3   6  13      204.91      171.69     69.25 o 
   5   6  13       35.97        4.46     62.60 o 
   7   6  13       98.89       71.86     74.45 o 
   9   6  13       21.16     -108.96     89.71 o 
  11   6  13       12.13      -85.28     80.75 o 
   2   7  13      317.98      441.95     80.33 o 
   4   7  13       93.98       66.27     67.57 o 
   6   7  13       38.99       74.75     75.81 o 
   8   7  13       15.41      108.25    163.55 o 
   1   8  13      119.92      180.58     73.92 o 
   3   8  13       45.38       64.05     69.77 o 
   5   8  13      122.73      111.36     80.11 o 
   0   0  14     2847.96     2310.32    237.46 o 
   2   0  14     3260.71     3059.51    284.66 o 
   4   0  14     4352.44     4175.91    211.06 o 
   6   0  14     4419.92     4574.47    218.40 o 
   8   0  14     3019.56     3334.05    191.17 o 
  10   0  14     4364.52     4694.87    294.25 o 
  12   0  14     2783.04     3119.24    271.18 o 
  14   0  14     1069.35     1259.17    114.50 o 
   1   1  14     3246.54     3239.94    139.87 o 
   3   1  14     3237.91     3258.39    130.59 o 
   5   1  14     3701.59     3627.34    140.46 o 
   7   1  14     3779.27     3964.12    147.57 o 
   9   1  14     4483.33     4421.83    154.63 o 
  11   1  14     4040.72     4240.83    153.19 o 
  13   1  14     1971.47     2390.19     96.08 o 
   0   2  14     3633.61     3278.00    186.53 o 
   2   2  14     2922.35     3124.57    131.61 o 
   4   2  14     3206.40     3214.72    133.84 o 
   6   2  14     3981.80     4055.80    148.17 o 
   8   2  14     4213.50     4471.20    156.90 o 
  10   2  14     3703.82     3787.96    144.57 o 
  12   2  14     2472.68     3070.80    106.18 o 
  14   2  14     2207.37     2671.40    110.77 o 
   1   3  14     3453.68     3668.88    142.95 o 
   3   3  14     2789.02     2941.83    129.77 o 
   5   3  14     4463.60     4315.59    151.16 o 
   7   3  14     4374.61     4430.96    155.04 o 
   9   3  14     2282.50     2333.11    118.97 o 
  11   3  14     2061.08     2175.64    135.07 o 
  13   3  14     1970.92     2434.69    109.29 o 
   0   4  14     4033.00     3875.00    205.32 o 
   2   4  14     4092.08     3957.39    145.93 o 
   4   4  14     3423.14     3625.35    143.19 o 
   6   4  14     2948.02     3115.81    132.78 o 
   8   4  14     2770.31     3013.05    132.61 o 
  10   4  14     1788.22     2024.47    138.91 o 
  12   4  14     1737.17     1862.50    128.30 o 
   1   5  14     2945.45     2981.87    132.05 o 
   3   5  14     4590.93     4675.66    172.91 o 
   5   5  14     2559.57     2664.00    125.39 o 
   7   5  14     1868.90     2010.62    117.69 o 
   9   5  14     2069.44     2112.61    139.85 o 
   0   6  14     2230.17     2501.45    316.45 o 
   2   6  14     2475.53     2503.07    123.51 o 
   4   6  14     2499.79     2563.95    126.70 o 
   6   6  14     1789.70     1974.65    161.51 o 
   8   6  14     1760.03     2111.76    140.19 o 
   1   7  14     1722.91     1944.12    121.42 o 
   3   7  14     1646.78     1826.32    117.21 o 
   2   1  15       18.34      -59.76     60.27 o 
   4   1  15      116.97      116.31     66.80 o 
   6   1  15       71.29      109.54     66.29 o 
   8   1  15      425.55      489.02     97.78 o 
  10   1  15       96.86       71.87     67.85 o 
   1   2  15        1.00      -20.09     62.98 o 
   3   2  15       51.38      110.86     67.50 o 
   5   2  15       45.12        7.68     66.06 o 
   7   2  15      100.40      141.79     67.88 o 
   9   2  15      288.54      354.61     76.35 o 
  11   2  15        5.29       -9.02     74.67 o 
   2   3  15      191.24      203.05     70.78 o 
   4   3  15      139.82      193.04     72.93 o 
   6   3  15       42.91       51.57     65.89 o 
   8   3  15       52.13       40.93     62.94 o 
  10   3  15       32.01       51.54     76.63 o 
   1   4  15       78.13      149.75     69.76 o 
   3   4  15      197.48      284.45     76.31 o 
   5   4  15       90.98       32.43     66.00 o 
   7   4  15      148.12      201.92     75.04 o 
   2   5  15      214.01      161.45     73.63 o 
   4   5  15      104.01      149.61     72.03 o 
   6   5  15        6.65       -9.93     65.52 o 
   1   6  15       53.52       19.40     69.59 o 
   0   0  16     3235.40     3455.45    285.10 o 
   2   0  16     1791.53     1947.25    170.50 o 
   4   0  16     1333.71     1580.85    156.31 o 
   6   0  16     1074.58     1248.55    144.09 o 
   8   0  16     1691.34     1971.71    197.42 o 
   1   1  16     2077.05     2470.92    130.56 o 
   3   1  16     1968.24     2328.02    129.45 o 
   5   1  16     2045.83     2115.60    124.40 o 
   7   1  16     1698.06     1833.79    118.89 o 
   0   2  16     1193.43     1491.30    155.87 o 
   2   2  16     2343.57     2520.18    128.87 o 
   4   2  16     3078.47     3260.42    141.17 o 
   6   2  16     2488.38     2846.67    135.27 o 
   1   3  16     1336.75     1520.48    110.48 o 
   3   3  16     2656.61     2740.15    134.18 o 
   5   3  16     2549.19     2853.15    136.70 o 
   0   4  16     1620.26     1533.58    232.50 o 
   2   4  16     1597.45     1728.57    116.99 o 
                                                 
